# Supplementary material for: An All-Solid-State Nitrate Ion-Selective Electrode with Nanohybrids Composite Films for In-Situ Soil Nutrient Monitoring
Source: Sensors (Basel). 2020 Apr 16;20(8):2270. doi: 10.3390/s20082270 (PMC7219068; doi:10.3390/s20082270)
Supplement: Supplementary file 1 [file sensors-20-02270-s001.zip]

Archive with 3 entries (3 files):
- Supp1-Graphic Abstract.jpg
- Supp2-Testing Data.xlsx
- Supp 3-Soil Nitrate-Nitrogen Detection Method.doc
