# Supplementary material for: An All-Solid-State Nitrate Ion-Selective Electrode with Nanohybrids Composite Films for In-Situ Soil Nutrient Monitoring
Source: Sensors (Basel). 2020 Apr 16;20(8):2270. doi: 10.3390/s20082270 (PMC7219068; doi:10.3390/s20082270)
Supplement: Supplementary file 1 [file sensors-20-02270-s001.zip › Supp2-Testing Data.xlsx]

## Sheet: Fig.5(a)
Potential/V	Current/uA-GCE/ERGO/AuNPs	Current/uA-GCE/ERGO
-0.023	-30.14	-78.87
-0.022	-30.04	-76.35
-0.021	-29.91	-74.06
-0.02	-29.75	-71.95
-0.019	-29.62	-70.03
-0.018	-29.51	-68.26
-0.017	-29.35	-66.6
-0.016	-29.24	-65.08
-0.015	-29.15	-63.67
-0.014	-28.97	-62.3
-0.013	-28.86	-61.03
-0.012	-28.77	-59.86
-0.011	-28.63	-58.71
-0.01	-28.51	-57.6
-0.009	-28.43	-56.57
-0.008	-28.29	-55.58
-0.007	-28.13	-54.61
-0.006	-28.03	-53.7
-0.005	-27.91	-52.81
-0.004	-27.78	-51.94
-0.003	-27.72	-51.13
-0.002	-27.62	-50.35
-0.001	-27.46	-49.56
0	-27.52	-48.9
0.001	-27.61	-48.32
0.002	-27.28	-47.57
0.003	-27.1	-46.87
0.004	-27.02	-46.21
0.005	-26.86	-45.55
0.006	-26.72	-44.9
0.007	-26.64	-44.29
0.008	-26.52	-43.67
0.009	-26.42	-43.07
0.01	-26.38	-42.53
0.011	-26.29	-41.99
0.012	-26.11	-41.42
0.013	-26.09	-40.9
0.014	-26	-40.4
0.015	-25.86	-39.86
0.016	-25.8	-39.37
0.017	-25.71	-38.9
0.018	-25.58	-38.42
0.019	-25.48	-37.95
0.02	-25.39	-37.48
0.021	-25.28	-37.03
0.022	-25.21	-36.58
0.023	-25.17	-36.16
0.024	-25.07	-35.74
0.025	-24.94	-35.3
0.026	-24.85	-34.88
0.027	-24.76	-34.48
0.028	-24.67	-34.08
0.029	-24.63	-33.7
0.03	-24.57	-33.33
0.031	-24.41	-32.93
0.032	-24.35	-32.55
0.033	-24.29	-32.19
0.034	-24.18	-31.81
0.035	-24.13	-31.45
0.036	-24.07	-31.12
0.037	-23.97	-30.77
0.038	-23.88	-30.43
0.039	-23.85	-30.11
0.04	-23.77	-29.78
0.041	-23.67	-29.42
0.042	-23.63	-29.1
0.043	-23.54	-28.8
0.044	-23.42	-28.46
0.045	-23.37	-28.15
0.046	-23.29	-27.85
0.047	-23.19	-27.53
0.048	-23.14	-27.24
0.049	-23.08	-26.96
0.05	-22.99	-26.65
0.051	-22.92	-26.35
0.052	-22.79	-26.04
0.053	-22.74	-25.76
0.054	-22.68	-25.48
0.055	-22.67	-25.21
0.056	-22.59	-24.95
0.057	-22.47	-24.67
0.058	-22.42	-24.39
0.059	-22.38	-24.12
0.06	-22.29	-23.84
0.061	-22.23	-23.6
0.062	-22.17	-23.37
0.063	-22.06	-23.1
0.064	-22.04	-22.85
0.065	-22.01	-22.62
0.066	-21.9	-22.35
0.067	-21.82	-22.09
0.068	-21.79	-21.87
0.069	-21.69	-21.62
0.07	-21.63	-21.37
0.071	-21.57	-21.13
0.072	-21.52	-20.9
0.073	-21.4	-20.65
0.074	-21.38	-20.43
0.075	-21.34	-20.21
0.076	-21.23	-19.96
0.077	-21.16	-19.73
0.078	-21.08	-19.51
0.079	-21	-19.27
0.08	-20.99	-19.06
0.081	-20.97	-18.85
0.082	-20.85	-18.61
0.083	-20.79	-18.4
0.084	-20.73	-18.19
0.085	-20.68	-17.97
0.086	-20.61	-17.75
0.087	-20.59	-17.56
0.088	-20.49	-17.34
0.089	-20.42	-17.12
0.09	-20.42	-16.94
0.091	-20.34	-16.75
0.092	-20.23	-16.52
0.093	-20.21	-16.32
0.094	-20.15	-16.13
0.095	-20.03	-15.91
0.096	-19.99	-15.71
0.097	-19.93	-15.52
0.098	-19.84	-15.3
0.099	-19.81	-15.1
0.1	-19.79	-14.91
0.101	-19.7	-14.72
0.102	-19.61	-14.53
0.103	-19.65	-14.39
0.104	-19.54	-14.19
0.105	-19.45	-13.98
0.106	-19.42	-13.8
0.107	-19.33	-13.61
0.108	-19.21	-13.39
0.109	-19.17	-13.2
0.11	-19.12	-13.01
0.111	-18.99	-12.81
0.112	-18.96	-12.62
0.113	-18.92	-12.46
0.114	-18.8	-12.26
0.115	-18.76	-12.08
0.116	-18.74	-11.91
0.117	-18.62	-11.71
0.118	-18.52	-11.52
0.119	-18.5	-11.35
0.12	-18.42	-11.17
0.121	-18.33	-10.97
0.122	-18.27	-10.78
0.123	-18.18	-10.6
0.124	-18.09	-10.4
0.125	-18.06	-10.23
0.126	-18	-10.06
0.127	-17.85	-9.857
0.128	-17.77	-9.67
0.129	-17.67	-9.482
0.13	-17.59	-9.282
0.131	-17.55	-9.111
0.132	-17.51	-8.958
0.133	-17.38	-8.765
0.134	-17.27	-8.568
0.135	-17.19	-8.39
0.136	-17.09	-8.213
0.137	-17.01	-8.018
0.138	-16.96	-7.85
0.139	-16.84	-7.676
0.14	-16.71	-7.475
0.141	-16.65	-7.313
0.142	-16.57	-7.138
0.143	-16.41	-6.933
0.144	-16.33	-6.759
0.145	-16.25	-6.585
0.146	-16.09	-6.393
0.147	-15.99	-6.205
0.148	-15.86	-6.012
0.149	-15.72	-5.807
0.15	-15.61	-5.625
0.151	-15.54	-5.455
0.152	-15.41	-5.262
0.153	-15.23	-5.058
0.154	-15.08	-4.845
0.155	-14.95	-4.644
0.156	-14.78	-4.434
0.157	-14.69	-4.256
0.158	-14.59	-4.085
0.159	-14.39	-3.876
0.16	-14.21	-3.676
0.161	-14.09	-3.483
0.162	-13.9	-3.268
0.163	-13.73	-3.065
0.164	-13.6	-2.883
0.165	-13.39	-2.664
0.166	-13.2	-2.449
0.167	-13.05	-2.269
0.168	-12.85	-2.057
0.169	-12.62	-1.821
0.17	-12.45	-1.619
0.171	-12.26	-1.408
0.172	-11.99	-1.176
0.173	-11.78	-0.9625
0.174	-11.55	-0.7445
0.175	-11.29	-0.4839
0.176	-11.08	-0.2626
0.177	-10.83	-0.04755
0.178	-10.53	0.1971
0.179	-10.26	0.4334
0.18	-9.982	0.6804
0.181	-9.683	0.9273
0.182	-9.408	1.171
0.183	-9.137	1.402
0.184	-8.826	1.664
0.185	-8.49	1.928
0.186	-8.183	2.177
0.187	-7.834	2.434
0.188	-7.453	2.722
0.189	-7.154	2.972
0.19	-6.814	3.223
0.191	-6.386	3.517
0.192	-6.02	3.792
0.193	-5.659	4.05
0.194	-5.202	4.344
0.195	-4.799	4.623
0.196	-4.387	4.897
0.197	-3.916	5.224
0.198	-3.431	5.535
0.199	-2.966	5.832
0.2	-2.48	6.146
0.201	-1.952	6.475
0.202	-1.47	6.789
0.203	-0.9712	7.114
0.204	-0.3921	7.459
0.205	0.2396	7.828
0.206	0.8442	8.197
0.207	1.422	8.554
0.208	1.969	8.891
0.209	2.537	9.215
0.21	3.209	9.588
0.211	3.868	9.966
0.212	4.513	10.33
0.213	5.204	10.72
0.214	5.911	11.11
0.215	6.56	11.49
0.216	7.277	11.89
0.217	8.055	12.31
0.218	8.774	12.7
0.219	9.541	13.12
0.22	10.38	13.56
0.221	11.15	13.98
0.222	11.94	14.41
0.223	12.83	14.88
0.224	13.68	15.33
0.225	14.55	15.79
0.226	15.5	16.26
0.227	16.39	16.75
0.228	17.27	17.2
0.229	18.24	17.69
0.23	19.23	18.2
0.231	20.24	18.71
0.232	21.23	19.23
0.233	22.23	19.76
0.234	23.22	20.26
0.235	24.24	20.78
0.236	25.36	21.35
0.237	26.43	21.88
0.238	27.48	22.42
0.239	28.63	23.01
0.24	29.75	23.57
0.241	30.85	24.13
0.242	32.02	24.73
0.243	33.17	25.31
0.244	34.3	25.87
0.245	35.5	26.48
0.246	36.71	27.09
0.247	37.87	27.68
0.248	39.09	28.29
0.249	40.35	28.93
0.25	41.61	29.57
0.251	42.84	30.21
0.252	44.13	30.88
0.253	45.37	31.51
0.254	46.6	32.16
0.255	47.94	32.83
0.256	49.25	33.5
0.257	50.6	34.19
0.258	51.91	34.88
0.259	53.17	35.56
0.26	54.42	36.21
0.261	55.73	36.9
0.262	57.08	37.62
0.263	58.38	38.31
0.264	59.67	39.01
0.265	61	39.73
0.266	62.28	40.41
0.267	63.56	41.1
0.268	64.92	41.83
0.269	66.2	42.51
0.27	67.45	43.2
0.271	68.78	43.94
0.272	70.03	44.66
0.273	71.27	45.37
0.274	72.55	46.11
0.275	73.82	46.82
0.276	75.04	47.54
0.277	76.29	48.28
0.278	77.53	49.01
0.279	78.68	49.71
0.28	79.88	50.4
0.281	81.1	51.14
0.282	82.27	51.88
0.283	83.4	52.6
0.284	84.59	53.32
0.285	85.65	54.02
0.286	86.66	54.71
0.287	87.76	55.42
0.288	88.77	56.12
0.289	89.76	56.81
0.29	90.77	57.51
0.291	91.74	58.19
0.292	92.64	58.86
0.293	93.54	59.54
0.294	94.42	60.21
0.295	95.21	60.87
0.296	96.04	61.54
0.297	96.86	62.2
0.298	97.59	62.83
0.299	98.31	63.46
0.3	99.32	64.11
0.301	100.14	64.73
0.302	100.96	65.35
0.303	101.78	65.98
0.304	102.6	66.58
0.305	103.42	67.15
0.306	104.24	67.74
0.307	105.06	68.31
0.308	105.88	68.82
0.309	106.7	69.39
0.31	107.52	69.96
0.311	108.34	70.47
0.312	109.16	70.98
0.313	109.98	71.51
0.314	110.8	72.03
0.315	110.98	72.52
0.316	110.98	73.02
0.317	110.98	73.49
0.318	111.36	73.94
0.319	111.74	74.41
0.32	112.12	74.84
0.321	112.5	75.25
0.322	112.88	75.68
0.323	113.26	76.08
0.324	113.26	76.45
0.325	112.44	76.84
0.326	111.62	77.22
0.327	110.8	77.57
0.328	109.98	77.91
0.329	109.16	78.25
0.33	108.34	78.56
0.331	107.52	78.86
0.332	106.7	79.17
0.333	105.88	79.45
0.334	105.06	79.72
0.335	104.24	79.99
0.336	103.42	80.21
0.337	102.6	80.42
0.338	101.78	80.66
0.339	101.1	80.87
0.34	100.48	81.06
0.341	99.86	81.24
0.342	99.24	81.41
0.343	98.62	81.55
0.344	98	81.71
0.345	97.38	81.85
0.346	96.76	81.94
0.347	96.14	82.04
0.348	95.52	82.17
0.349	94.9	82.23
0.35	94.31	82.29
0.351	93.8	82.38
0.352	93.21	82.44
0.353	92.63	82.49
0.354	92.07	82.53
0.355	91.5	82.56
0.356	90.87	82.56
0.357	90.3	82.57
0.358	89.76	82.58
0.359	89.24	82.58
0.36	88.66	82.56
0.361	88.09	82.55
0.362	87.46	82.49
0.363	86.9	82.42
0.364	86.38	82.38
0.365	85.81	82.31
0.366	85.26	82.24
0.367	84.76	82.18
0.368	84.19	82.08
0.369	83.62	81.97
0.37	83.14	81.89
0.371	82.6	81.78
0.372	82.05	81.64
0.373	81.6	81.54
0.374	81.1	81.42
0.375	80.56	81.26
0.376	80.09	81.13
0.377	79.64	81.01
0.378	79.17	80.86
0.379	78.69	80.72
0.38	78.25	80.58
0.381	77.78	80.4
0.382	77.31	80.22
0.383	76.91	80.08
0.384	76.49	79.92
0.385	76.08	79.75
0.386	75.66	79.58
0.387	75.24	79.39
0.388	74.76	79.19
0.389	74.4	79.01
0.39	74.04	78.82
0.391	73.66	78.63
0.392	73.27	78.43
0.393	72.91	78.25
0.394	72.52	78.03
0.395	72.15	77.84
0.396	71.83	77.64
0.397	71.44	77.41
0.398	71.07	77.2
0.399	70.78	77.01
0.4	70.43	76.79
0.401	70.09	76.57
0.402	69.82	76.38
0.403	69.51	76.16
0.404	69.19	75.94
0.405	68.9	75.74
0.406	68.6	75.54
0.407	68.27	75.31
0.408	68	75.09
0.409	67.75	74.88
0.41	67.2	74.54
0.411	66.94	74.29
0.412	66.83	74.12
0.413	66.56	73.91
0.414	66.32	73.69
0.415	66.13	73.51
0.416	65.88	73.31
0.417	65.62	73.09
0.418	65.42	72.89
0.419	65.17	72.68
0.42	64.92	72.46
0.421	64.73	72.26
0.422	64.52	72.05
0.423	64.26	71.82
0.424	64.05	71.61
0.425	63.88	71.43
0.426	63.64	71.22
0.427	63.42	70.99
0.428	63.28	70.8
0.429	63.07	70.6
0.43	62.87	70.4
0.431	62.72	70.2
0.432	62.52	69.99
0.433	62.32	69.78
0.434	62.18	69.6
0.435	62	69.4
0.436	61.84	69.21
0.437	61.68	69.01
0.438	61.5	68.82
0.439	61.3	68.61
0.44	61.15	68.42
0.441	61.04	68.23
0.442	60.88	68.05
0.443	60.73	67.85
0.444	60.62	67.68
0.445	60.41	67.47
0.446	60.26	67.27
0.447	60.19	67.11
0.448	60.02	66.92
0.449	59.85	66.72
0.45	59.77	66.56
0.451	59.62	66.38
0.452	59.48	66.19
0.453	59.43	66.03
0.454	59.32	65.86
0.455	59.17	65.69
0.456	59.05	65.52
0.457	58.96	65.36
0.458	58.81	65.18
0.459	58.7	65.01
0.46	58.65	64.87
0.461	58.56	64.73
0.462	58.44	64.57
0.463	58.36	64.41
0.464	58.22	64.24
0.465	58.08	64.06
0.466	58.05	63.92
0.467	57.94	63.76
0.468	57.85	63.61
0.469	57.78	63.47
0.47	57.71	63.33
0.471	57.58	63.17
0.472	57.5	63.02
0.473	57.43	62.89
0.474	57.31	62.73
0.475	57.23	62.58
0.476	57.19	62.46
0.477	57.09	62.31
0.478	56.99	62.17
0.479	56.98	62.06
0.48	56.9	61.93
0.481	56.83	61.81
0.482	56.78	61.68
0.483	56.71	61.55
0.484	56.59	61.41
0.485	56.56	61.29
0.486	56.5	61.18
0.487	56.46	61.08
0.488	56.4	60.96
0.489	56.36	60.84
0.49	56.26	60.72
0.491	56.18	60.6
0.492	56.16	60.5
0.493	56.12	60.39
0.494	56.05	60.28
0.495	56.02	60.19
0.496	55.94	60.06
0.497	55.86	59.94
0.498	55.86	59.86
0.499	55.78	59.76
0.5	55.71	59.64
0.501	55.69	59.56
0.502	55.65	59.46
0.503	55.57	59.36
0.504	55.55	59.27
0.505	55.54	59.18
0.506	55.48	59.1
0.507	55.42	59.01
0.508	55.41	58.93
0.509	55.34	58.83
0.51	55.26	58.75
0.511	55.29	58.68
0.512	55.19	58.58
0.513	55.07	58.46
0.514	55.11	58.41
0.515	55.08	58.34
0.516	55.02	58.26
0.517	55.02	58.19
0.518	55.03	58.13
0.519	54.97	58.06
0.52	54.94	58
0.521	54.93	57.94
0.522	54.86	57.86
0.523	54.84	57.79
0.524	54.85	57.74
0.525	54.77	57.67
0.526	54.73	57.6
0.527	54.77	57.56
0.528	54.71	57.5
0.529	54.65	57.43
0.53	54.67	57.39
0.531	54.62	57.35
0.532	54.58	57.29
0.533	54.61	57.25
0.534	54.58	57.21
0.535	54.52	57.15
0.536	54.5	57.1
0.537	54.53	57.07
0.538	54.51	57.03
0.539	54.48	57
0.54	54.49	56.98
0.541	54.41	56.92
0.542	54.37	56.88
0.543	54.41	56.86
0.544	54.38	56.82
0.545	54.33	56.78
0.546	54.35	56.75
0.547	54.32	56.72
0.548	54.26	56.68
0.549	54.28	56.68
0.55	54.29	56.66
0.551	54.21	56.61
0.552	54.21	56.59
0.553	54.22	56.58
0.554	54.17	56.55
0.555	54.17	56.53
0.556	54.2	56.53
0.557	54.18	56.52
0.558	54.14	56.5
0.559	54.19	56.51
0.56	54.14	56.49
0.561	54.09	56.47
0.562	54.13	56.48
0.563	54.14	56.47
0.564	54.16	56.49
0.565	54.14	56.5
0.566	54.14	56.49
0.567	54.07	56.48
0.568	54.08	56.48
0.569	54.1	56.5
0.57	54.08	56.51
0.571	54.08	56.51
0.572	54.11	56.53
0.573	54.07	56.53
0.574	54.06	56.53
0.575	54.09	56.56
0.576	54.05	56.57
0.577	54.03	56.57
0.578	54.08	56.61
0.579	54.09	56.63
0.58	54.06	56.64
0.581	54.08	56.68
0.582	54.11	56.71
0.583	54.1	56.74
0.584	54.11	56.77
0.585	54.13	56.81
0.586	54.11	56.82
0.587	54.12	56.85
0.588	54.14	56.9
0.589	54.17	56.95
0.59	54.18	57
0.591	54.21	57.05
0.592	54.19	57.07
0.593	54.17	57.12
0.594	54.21	57.18
0.595	54.22	57.22
0.596	54.23	57.27
0.597	54.26	57.34
0.598	54.27	57.39
0.599	54.24	57.44
0.6	53.35	57.05
0.599	47.51	54.29
0.598	42.16	51.39
0.597	39.05	49.04
0.596	37.03	47.04
0.595	35.58	45.29
0.594	34.4	43.72
0.593	33.37	42.26
0.592	32.52	40.95
0.591	31.75	39.73
0.59	30.98	38.56
0.589	30.28	37.47
0.588	29.62	36.42
0.587	29.02	35.43
0.586	28.47	34.5
0.585	28	33.62
0.584	27.47	32.76
0.583	26.97	31.93
0.582	26.52	31.14
0.581	26.09	30.37
0.58	25.63	29.63
0.579	25.28	28.94
0.578	24.91	28.26
0.577	24.49	27.58
0.576	24.19	26.95
0.575	23.85	26.34
0.574	23.46	25.72
0.573	23.15	25.13
0.572	22.86	24.57
0.571	22.53	24
0.57	22.24	23.45
0.569	21.97	22.92
0.568	21.68	22.4
0.567	21.4	21.9
0.566	21.19	21.43
0.565	20.91	20.94
0.564	20.65	20.46
0.563	20.37	20
0.562	20.14	19.55
0.561	19.89	19.1
0.56	19.72	18.69
0.559	19.54	18.28
0.558	19.27	17.86
0.557	19.06	17.46
0.556	18.86	17.07
0.555	18.64	16.68
0.554	18.46	16.31
0.553	18.3	15.95
0.552	18.1	15.59
0.551	17.9	15.22
0.55	17.76	14.89
0.549	17.58	14.54
0.548	17.37	14.19
0.547	17.24	13.87
0.546	17.06	13.56
0.545	16.84	13.23
0.544	16.7	12.91
0.543	16.55	12.61
0.542	16.36	12.29
0.541	16.23	12
0.54	16.11	11.72
0.539	15.93	11.43
0.538	15.77	11.14
0.537	15.61	10.85
0.536	15.45	10.56
0.535	15.32	10.3
0.534	15.23	10.05
0.533	15.08	9.784
0.532	14.92	9.516
0.531	14.8	9.264
0.53	14.68	9.017
0.529	14.51	8.753
0.528	14.41	8.521
0.527	14.31	8.291
0.526	14.14	8.037
0.525	14.05	7.814
0.524	13.95	7.598
0.523	13.77	7.356
0.522	13.68	7.132
0.521	13.59	6.923
0.52	13.44	6.695
0.519	13.32	6.472
0.518	13.21	6.258
0.517	13.09	6.043
0.516	12.96	5.829
0.515	12.88	5.641
0.514	12.79	5.441
0.513	12.64	5.217
0.512	12.61	5.055
0.511	12.56	4.888
0.51	12.35	4.664
0.509	12.27	4.479
0.508	12.2	4.301
0.507	12.05	4.085
0.506	11.95	3.897
0.505	11.85	3.716
0.504	11.74	3.528
0.503	11.63	3.344
0.502	11.57	3.183
0.501	11.48	2.997
0.5	11.35	2.812
0.499	11.31	2.65
0.498	11.22	2.483
0.497	11.09	2.301
0.496	11.02	2.141
0.495	10.94	1.986
0.494	10.81	1.804
0.493	10.73	1.639
0.492	10.66	1.474
0.491	10.55	1.305
0.49	10.46	1.157
0.489	10.42	1.015
0.488	10.31	0.8478
0.487	10.19	0.6844
0.486	10.1	0.5159
0.485	10.04	0.364
0.484	9.938	0.2074
0.483	9.901	0.07222
0.482	9.825	-0.07225
0.481	9.704	-0.2247
0.48	9.637	-0.3692
0.479	9.583	-0.5119
0.478	9.472	-0.6755
0.477	9.431	-0.8081
0.476	9.373	-0.9356
0.475	9.262	-1.09
0.474	9.185	-1.237
0.473	9.154	-1.357
0.472	9.057	-1.492
0.471	8.964	-1.637
0.47	8.915	-1.765
0.469	8.83	-1.904
0.468	8.729	-2.054
0.467	8.67	-2.189
0.466	8.6	-2.322
0.465	8.488	-2.471
0.464	8.47	-2.583
0.463	8.409	-2.705
0.462	8.299	-2.861
0.461	8.248	-2.988
0.46	8.141	-3.132
0.459	8.053	-3.264
0.458	8.026	-3.393
0.457	8.011	-3.505
0.456	7.917	-3.632
0.455	7.811	-3.763
0.454	7.752	-3.887
0.453	7.688	-4.011
0.452	7.586	-4.155
0.451	7.575	-4.268
0.45	7.527	-4.381
0.449	7.419	-4.519
0.448	7.371	-4.633
0.447	7.318	-4.743
0.446	7.204	-4.89
0.445	7.158	-5.004
0.444	7.128	-5.11
0.443	7.015	-5.247
0.442	6.948	-5.373
0.441	6.885	-5.493
0.44	6.797	-5.621
0.439	6.731	-5.739
0.438	6.705	-5.849
0.437	6.631	-5.977
0.436	6.526	-6.123
0.435	6.44	-6.251
0.434	6.382	-6.362
0.433	6.311	-6.491
0.432	6.281	-6.596
0.431	6.224	-6.711
0.43	6.104	-6.845
0.429	6.044	-6.96
0.428	5.985	-7.08
0.427	5.887	-7.212
0.426	5.831	-7.332
0.425	5.808	-7.44
0.424	5.709	-7.565
0.423	5.605	-7.698
0.422	5.586	-7.8
0.421	5.488	-7.913
0.42	5.373	-8.05
0.419	5.341	-8.164
0.418	5.287	-8.285
0.417	5.152	-8.418
0.416	5.078	-8.54
0.415	5.005	-8.661
0.414	4.908	-8.796
0.413	4.861	-8.918
0.412	4.79	-9.033
0.411	4.652	-9.168
0.41	4.609	-9.276
0.409	4.819	-9.267
0.408	4.576	-9.429
0.407	4.407	-9.595
0.406	4.31	-9.718
0.405	4.193	-9.852
0.404	4.051	-10.01
0.403	3.958	-10.15
0.402	3.866	-10.28
0.401	3.742	-10.43
0.4	3.65	-10.56
0.399	3.573	-10.69
0.398	3.413	-10.85
0.397	3.314	-10.98
0.396	3.258	-11.1
0.395	3.099	-11.26
0.394	2.982	-11.41
0.393	2.888	-11.54
0.392	2.746	-11.69
0.391	2.613	-11.85
0.39	2.496	-12
0.389	2.362	-12.15
0.388	2.215	-12.31
0.387	2.107	-12.45
0.386	1.977	-12.6
0.385	1.79	-12.77
0.384	1.634	-12.93
0.383	1.485	-13.1
0.382	1.31	-13.27
0.381	1.185	-13.41
0.38	1.047	-13.57
0.379	0.847	-13.75
0.378	0.6697	-13.92
0.377	0.5003	-14.08
0.376	0.3081	-14.27
0.375	0.116	-14.45
0.374	-0.01593	-14.61
0.373	-0.225	-14.79
0.372	-0.4641	-15
0.371	-0.626	-15.16
0.37	-0.8263	-15.33
0.369	-1.093	-15.54
0.368	-1.297	-15.74
0.367	-1.525	-15.92
0.366	-1.793	-16.15
0.365	-2.018	-16.36
0.364	-2.252	-16.56
0.363	-2.558	-16.79
0.362	-2.836	-17
0.361	-3.076	-17.21
0.36	-3.371	-17.43
0.359	-3.677	-17.67
0.358	-4.016	-17.92
0.357	-4.321	-18.15
0.356	-4.651	-18.4
0.355	-4.947	-18.63
0.354	-5.26	-18.88
0.353	-5.632	-19.15
0.352	-5.973	-19.4
0.351	-6.322	-19.66
0.35	-6.728	-19.93
0.349	-7.084	-20.2
0.348	-7.439	-20.46
0.347	-7.897	-20.75
0.346	-8.311	-21.04
0.345	-8.684	-21.3
0.344	-9.157	-21.61
0.343	-9.634	-21.93
0.342	-10.05	-22.22
0.341	-10.52	-22.54
0.34	-11.06	-22.89
0.339	-11.56	-23.21
0.338	-12.07	-23.53
0.337	-12.66	-23.89
0.336	-13.17	-24.23
0.335	-13.69	-24.56
0.334	-14.31	-24.93
0.333	-14.89	-25.31
0.332	-15.53	-25.68
0.331	-16.17	-26.06
0.33	-16.8	-26.44
0.329	-17.42	-26.81
0.328	-18.05	-27.22
0.327	-18.74	-27.65
0.326	-19.43	-28.06
0.325	-20.15	-28.48
0.324	-20.92	-28.93
0.323	-21.61	-29.35
0.322	-22.33	-29.78
0.321	-23.13	-30.26
0.32	-23.86	-30.71
0.319	-24.62	-31.16
0.318	-25.49	-31.65
0.317	-26.32	-32.13
0.316	-27.15	-32.61
0.315	-28.05	-33.12
0.314	-28.93	-33.63
0.313	-29.83	-34.15
0.312	-30.76	-34.67
0.311	-31.7	-35.22
0.31	-32.62	-35.75
0.309	-33.55	-36.28
0.308	-34.56	-36.85
0.307	-35.46	-37.36
0.306	-36.41	-37.91
0.305	-37.5	-38.51
0.304	-38.52	-39.09
0.303	-39.56	-39.68
0.302	-40.69	-40.3
0.301	-41.76	-40.91
0.3	-42.84	-41.52
0.299	-43.95	-42.15
0.298	-45.05	-42.79
0.297	-46.13	-43.4
0.296	-47.29	-44.05
0.295	-48.48	-44.71
0.294	-49.61	-45.34
0.293	-50.78	-46.01
0.292	-51.99	-46.71
0.291	-53.14	-47.38
0.29	-54.32	-48.04
0.289	-55.56	-48.76
0.288	-56.78	-49.45
0.287	-58.02	-50.15
0.286	-59.29	-50.87
0.285	-60.51	-51.57
0.284	-61.69	-52.27
0.283	-62.96	-53
0.282	-64.23	-53.72
0.281	-65.5	-54.46
0.28	-66.76	-55.21
0.279	-68.01	-55.95
0.278	-69.22	-56.67
0.277	-70.46	-57.41
0.276	-71.74	-58.17
0.275	-73	-58.92
0.274	-74.23	-59.66
0.273	-75.51	-60.43
0.272	-76.7	-61.16
0.271	-77.89	-61.9
0.27	-79.17	-62.66
0.269	-80.39	-63.4
0.268	-81.53	-64.12
0.267	-82.75	-64.89
0.266	-83.96	-65.64
0.265	-85.11	-66.37
0.264	-86.32	-67.13
0.263	-87.54	-67.9
0.262	-88.66	-68.64
0.261	-89.78	-69.38
0.26	-90.94	-70.14
0.259	-92	-70.86
0.258	-93.03	-71.57
0.257	-94.15	-72.32
0.256	-95.23	-73.06
0.255	-96.3	-73.79
0.254	-97.32	-74.51
0.253	-98.28	-75.2
0.252	-99.2	-75.88
0.251	-100.91	-76.6
0.25	-102.05	-77.29
0.249	-103.19	-77.98
0.248	-104.33	-78.66
0.247	-105.47	-79.34
0.246	-106.61	-79.99
0.245	-107.75	-80.64
0.244	-108.89	-81.3
0.243	-110.03	-81.91
0.242	-111.17	-82.51
0.241	-112.31	-83.15
0.24	-113.45	-83.76
0.239	-114.59	-84.34
0.238	-115.73	-84.95
0.237	-116.87	-85.53
0.236	-118.01	-86.1
0.235	-119.15	-86.67
0.234	-120.29	-87.21
0.233	-121.43	-87.72
0.232	-122.57	-88.25
0.231	-123.71	-88.78
0.23	-124.85	-89.3
0.229	-124.95	-89.8
0.228	-125.13	-90.29
0.227	-125.31	-90.73
0.226	-125.49	-91.17
0.225	-125.67	-91.63
0.224	-125.85	-92.05
0.223	-126.03	-92.46
0.222	-126.03	-92.88
0.221	-126.03	-93.26
0.22	-126.03	-93.61
0.219	-126.03	-93.98
0.218	-126.763	-94.32
0.217	-125.763	-94.65
0.216	-124.763	-94.98
0.215	-124.763	-95.28
0.214	-124.128	-95.56
0.213	-123.493	-95.85
0.212	-122.857	-96.15
0.211	-122.222	-96.41
0.21	-121.587	-96.65
0.209	-120.952	-96.9
0.208	-120.316	-97.09
0.207	-119.681	-97.29
0.206	-119.046	-97.52
0.205	-118.411	-97.73
0.204	-117.775	-97.95
0.203	-117.14	-98.12
0.202	-116.505	-98.26
0.201	-115.87	-98.37
0.2	-115.234	-98.49
0.199	-114.599	-98.62
0.198	-113.964	-98.73
0.197	-113.329	-98.83
0.196	-112.693	-98.92
0.195	-112.058	-98.98
0.194	-111.423	-99.03
0.193	-110.788	-99.11
0.192	-110.152	-99.14
0.191	-109.517	-99.15
0.19	-108.882	-99.2
0.189	-108.247	-99.21
0.188	-107.611	-99.21
0.187	-106.976	-99.22
0.186	-106.341	-99.22
0.185	-105.706	-99.21
0.184	-105.071	-99.2
0.183	-104.435	-99.17
0.182	-103.8	-99.1
0.181	-103.165	-99.06
0.18	-102.53	-99.02
0.179	-101.894	-98.98
0.178	-101.259	-98.92
0.177	-100.624	-98.88
0.176	-99.9885	-98.79
0.175	-99.3533	-98.68
0.174	-98.7181	-98.62
0.173	-99.37	-98.52
0.172	-98.2	-98.42
0.171	-97.14	-98.33
0.17	-96.22	-98.23
0.169	-95.34	-98.1
0.168	-94.59	-97.99
0.167	-93.9	-97.88
0.166	-93.15	-97.74
0.165	-92.5	-97.63
0.164	-91.89	-97.52
0.163	-91.23	-97.38
0.162	-90.63	-97.24
0.161	-90.11	-97.13
0.16	-89.53	-96.99
0.159	-88.95	-96.85
0.158	-88.44	-96.72
0.157	-87.88	-96.56
0.156	-87.34	-96.4
0.155	-86.87	-96.27
0.154	-86.4	-96.13
0.153	-85.94	-96.02
0.152	-85.46	-95.86
0.151	-84.99	-95.71
0.15	-84.48	-95.53
0.149	-84.04	-95.37
0.148	-83.62	-95.23
0.147	-83.14	-95.06
0.146	-82.69	-94.9
0.145	-82.32	-94.75
0.144	-81.86	-94.58
0.143	-81.42	-94.4
0.142	-81.09	-94.26
0.141	-80.66	-94.08
0.14	-80.23	-93.9
0.139	-79.91	-93.75
0.138	-79.52	-93.59
0.137	-79.12	-93.41
0.136	-78.78	-93.26
0.135	-78.44	-93.11
0.134	-78.08	-92.95
0.133	-77.72	-92.78
0.132	-77.4	-92.64
0.131	-77.04	-92.47
0.13	-76.69	-92.29
0.129	-76.4	-92.15
0.128	-76.07	-92
0.127	-75.77	-91.85
0.126	-75.48	-91.7
0.125	-75.13	-91.53
0.124	-74.8	-91.35
0.123	-74.55	-91.2
0.122	-74.24	-91.04
0.121	-73.91	-90.89
0.12	-73.65	-90.74
0.119	-73.38	-90.59
0.118	-73.06	-90.4
0.117	-72.8	-90.24
0.116	-72.56	-90.1
0.115	-72.24	-89.93
0.114	-71.97	-89.77
0.113	-71.76	-89.64
0.112	-71.48	-89.48
0.111	-71.19	-89.32
0.11	-70.98	-89.19
0.109	-70.74	-89.03
0.108	-70.48	-88.89
0.107	-70.26	-88.75
0.106	-70.02	-88.6
0.105	-69.77	-88.44
0.104	-69.56	-88.29
0.103	-69.34	-88.16
0.102	-68.99	-87.95
0.101	-68.79	-87.8
0.1	-68.65	-87.7
0.099	-68.42	-87.55
0.098	-68.2	-87.4
0.097	-68.05	-87.29
0.096	-67.8	-87.16
0.095	-67.59	-87.02
0.094	-67.41	-86.9
0.093	-67.2	-86.75
0.092	-66.95	-86.6
0.091	-66.81	-86.49
0.09	-66.6	-86.37
0.089	-66.36	-86.22
0.088	-66.2	-86.09
0.087	-66.04	-85.97
0.086	-65.82	-85.82
0.085	-65.65	-85.69
0.084	-65.5	-85.58
0.083	-65.32	-85.45
0.082	-65.13	-85.32
0.081	-64.98	-85.22
0.08	-64.78	-85.1
0.079	-64.59	-84.96
0.078	-64.49	-84.86
0.077	-64.31	-84.73
0.076	-64.14	-84.63
0.075	-63.98	-84.52
0.074	-63.82	-84.4
0.073	-63.62	-84.25
0.072	-63.5	-84.15
0.071	-63.34	-84.04
0.07	-63.18	-83.92
0.069	-63.04	-83.79
0.068	-62.91	-83.69
0.067	-62.72	-83.57
0.066	-62.58	-83.45
0.065	-62.48	-83.36
0.064	-62.29	-83.23
0.063	-62.11	-83.1
0.062	-62.03	-83.02
0.061	-61.87	-82.91
0.06	-61.71	-82.78
0.059	-61.59	-82.7
0.058	-61.46	-82.59
0.057	-61.32	-82.48
0.056	-61.23	-82.39
0.055	-61.09	-82.29
0.054	-60.92	-82.17
0.053	-60.8	-82.06
0.052	-60.71	-81.98
0.051	-60.59	-81.91
0.05	-60.49	-81.82
0.049	-60.37	-81.73
0.048	-60.19	-81.61
0.047	-60.05	-81.49
0.046	-59.97	-81.4
0.045	-59.83	-81.29
0.044	-59.71	-81.2
0.043	-59.62	-81.11
0.042	-59.49	-81.02
0.041	-59.34	-80.91
0.04	-59.25	-80.82
0.039	-59.14	-80.74
0.038	-58.98	-80.62
0.037	-58.91	-80.53
0.036	-58.84	-80.46
0.035	-58.68	-80.35
0.034	-58.55	-80.24
0.033	-58.5	-80.17
0.032	-58.39	-80.08
0.031	-58.29	-80
0.03	-58.22	-79.93
0.029	-58.09	-79.83
0.028	-57.97	-79.73
0.027	-57.89	-79.66
0.026	-57.8	-79.59
0.025	-57.73	-79.52
0.024	-57.62	-79.45
0.023	-57.54	-79.37
0.022	-57.4	-79.26
0.021	-57.28	-79.18
0.02	-57.26	-79.12
0.019	-57.13	-79.02
0.018	-57.02	-78.93
0.017	-56.97	-78.88
0.016	-56.86	-78.79
0.015	-56.75	-78.7
0.014	-56.71	-78.64
0.013	-56.59	-78.56
0.012	-56.45	-78.46
0.011	-56.42	-78.4
0.01	-56.34	-78.33
0.009	-56.23	-78.24
0.008	-56.17	-78.17
0.007	-56.1	-78.1
0.006	-56.02	-78.03
0.005	-55.92	-77.96
0.004	-55.88	-77.9
0.003	-55.78	-77.82
0.002	-55.69	-77.73
0.001	-55.66	-77.68
0	-55.38	-77.51
-0.001	-55.17	-77.31
-0.002	-55.28	-77.31
-0.003	-55.25	-77.25
-0.004	-55.17	-77.19
-0.005	-55.15	-77.15
-0.006	-55.11	-77.1
-0.007	-55.02	-77.04
-0.008	-54.94	-76.99
-0.009	-54.89	-76.95
-0.01	-54.8	-76.85
-0.011	-54.71	-76.79
-0.012	-54.69	-76.76
-0.013	-54.59	-76.68
-0.014	-54.5	-76.6
-0.015	-54.5	-76.56
-0.016	-54.38	-76.49
-0.017	-54.31	-76.42
-0.018	-54.3	-76.38
-0.019	-54.21	-76.31
-0.02	-54.15	-76.26
-0.021	-54.13	-76.22
-0.022	-54.04	-76.16
-0.023	-53.96	-76.08
-0.024	-53.91	--
-0.025	-53.86	--
-0.026	-53.84	--
-0.027	-53.77	--
-0.028	-53.72	--
-0.029	-53.63	--
-0.03	-53.53	--
-0.031	-53.52	--
-0.032	-53.47	--
-0.033	-53.38	--
-0.034	-53.37	--
-0.035	-53.29	--
-0.036	-53.23	--
-0.037	-53.22	--
-0.038	-53.15	--
-0.039	-53.03	--
-0.04	-52.99	--
-0.041	-52.99	--
-0.042	-52.9	--
-0.043	-52.86	--
-0.044	-52.86	--
-0.045	-52.8	--
-0.046	-52.73	--
-0.047	-52.71	--
-0.048	-52.64	--
-0.049	-52.54	--
-0.05	-52.56	--
-0.051	-52.54	--
-0.052	-52.51	--
-0.053	-52.47	--
-0.054	-52.41	--
-0.055	-52.31	--
-0.056	-52.29	--
-0.057	-52.25	--
-0.058	-52.21	--
-0.059	-52.18	--
-0.06	-52.16	--
-0.061	-52.07	--
-0.062	-52	--
-0.063	-52.02	--
-0.064	-51.95	--
-0.065	-51.88	--
-0.066	-51.88	--
-0.067	-51.83	--
-0.068	-51.79	--
-0.069	-51.79	--
-0.07	-51.75	--
-0.071	-51.7	--
-0.072	-51.68	--
-0.073	-51.67	--
-0.074	-51.57	--
-0.075	-51.54
-0.076	-51.58
-0.077	-51.55
-0.078	-51.51
-0.079	-51.49
-0.08	-51.42
-0.081	-51.36
-0.082	-51.38
-0.083	-51.36
-0.084	-51.32
-0.085	-51.28
-0.086	-51.25
-0.087	-51.21
-0.088	-51.18
-0.089	-51.18
-0.09	-51.12
-0.091	-51.09
-0.092	-51.09
-0.093	-51.04
-0.094	-51
-0.095	-51.03
-0.096	-50.99
-0.097	-50.97
-0.098	-51.01
-0.099	-50.97
-0.1	-50.89

## Sheet: Fig.5(b)
Z'/ohm	Z''/ohm-GCE/ERGO/AuNPs	Z''/ohm-GCE/ERGO
18.44	41.72	43.06
24.14	50.2	52.09
31.02	57.12	60.62
40.33	64.51	68.85
51.61	71.01	76.04
64.83	74.89	81.3
79.38	76.98	85.33
94.36	76.48	85.1
108.7	74.23	82.91
122.6	69.83	78.94
136.3	59.26	68.67
145.2	53.31	61.26
152.3	46.15	54.66
157.7	39.85	47.67
161.8	34.09	41.52
164.6	29.08	35.87
166.7	24.65	31.33
168.3	21.17	27.51
169.6	18.11	24.52
170.8	15.64	22.19
171.7	13.61	20.44
172.6	12.04	19.32
173.7	10.68	18.39
174.8	9.993	18.29
175.8	9.098	18.04
177.1	8.444	18.07
178.4	8.025	18.2
179.6	7.694	18.34
181.3	7.578	18.83
182.7	7.457	19.15
184.5	7.451	19.54
186.9	7.654	19.77
188.6	7.803	19.93
190.5	8.14	20.09
193.1	8.491	20.11
195.1	8.923	19.64
197.5	9.461	19.71
200	10.06	19.86
202.4	10.59	19.92
205	11.32	20.29
207.4	12.02	20.67
210.2	12.94	21.3
212.6	13.8	22.06

## Sheet: Fig.5(c)
Time(Sec)	Potential(mV)-GCE/ERGO/AuNPs/PPy	Potential(mV)-GCE/ERGO/PPy
0	344.6	220.3
0.1	344.6	220.2
0.2	344.6	220.2
0.3	344.6	220.2
0.4	344.6	220.2
0.5	344.6	220.2
0.6	344.6	220.2
0.7	344.6	220.2
0.8	344.6	220.2
0.9	344.6	220.2
1	344.6	220.2
1.1	344.5	220.2
1.2	344.5	220.2
1.3	344.5	220.2
1.4	344.5	220.2
1.5	344.4	220.2
1.6	344.4	220.2
1.7	344.4	220.2
1.8	344.4	220.2
1.9	344.4	220.2
2	344.4	220.2
2.1	344.3	220.2
2.2	344.3	220.2
2.3	344.3	220.2
2.4	344.3	220.2
2.5	344.2	220.2
2.6	344.2	220.2
2.7	344.2	220.2
2.8	344.2	220.2
2.9	344.2	220.2
3	344.1	220.2
3.1	344.1	220.2
3.2	344.1	220.2
3.3	344.1	220.2
3.4	344.1	220.2
3.5	344	220.2
3.6	344	220.2
3.7	344	220.2
3.8	344	220.2
3.9	344	220.2
4	343.9	220.2
4.1	343.9	220.2
4.2	343.9	220.2
4.3	343.9	220.2
4.4	343.9	220.2
4.5	343.8	220.2
4.6	343.8	220.2
4.7	343.8	220.2
4.8	343.8	220.2
4.9	343.8	220.2
5	343.7	220.2
5.1	343.7	220.2
5.2	343.7	220.2
5.3	343.7	220.2
5.4	343.7	220.2
5.5	343.7	220.2
5.6	343.6	220.2
5.7	343.6	220.2
5.8	343.6	220.2
5.9	343.6	220.2
6	343.6	220.2
6.1	343.5	220.2
6.2	343.5	220.2
6.3	343.5	220.2
6.4	343.5	220.2
6.5	343.5	220.2
6.6	343.5	220.2
6.7	343.4	220.2
6.8	343.4	220.2
6.9	343.4	220.2
7	343.4	220.2
7.1	343.4	220.2
7.2	343.4	220.2
7.3	343.3	220.2
7.4	343.3	220.2
7.5	343.3	220.2
7.6	343.3	220.2
7.7	343.3	220.2
7.8	343.3	220.2
7.9	343.3	220.2
8	343.2	220.2
8.1	343.2	220.2
8.2	343.2	220.2
8.3	343.2	220.2
8.4	343.2	220.2
8.5	343.2	220.2
8.6	343.1	220.2
8.7	343.1	220.2
8.8	343.1	220.2
8.9	343.1	220.2
9	343.1	220.2
9.1	343.1	220.2
9.2	343.1	220.2
9.3	343	220.2
9.4	343	220.2
9.5	343	220.2
9.6	343	220.2
9.7	343	220.2
9.8	343	220.2
9.9	343	220.2
10	342.9	220.2
10.1	342.9	220.2
10.2	342.9	220.2
10.3	342.9	220.2
10.4	342.9	220.2
10.5	342.9	220.2
10.6	342.8	220.2
10.7	342.8	220.2
10.8	342.8	220.2
10.9	342.8	220.2
11	342.8	220.2
11.1	342.8	220.2
11.2	342.8	220.2
11.3	342.8	220.2
11.4	342.7	220.2
11.5	342.7	220.2
11.6	342.6	220.2
11.7	342.4	220.2
11.8	342.5	220.2
11.9	342.6	220.2
12	342.7	220.2
12.1	342.7	220.2
12.2	342.7	220.2
12.3	342.6	220.2
12.4	342.6	220.2
12.5	342.6	220.2
12.6	342.6	220.2
12.7	342.6	220.2
12.8	342.6	220.2
12.9	342.6	220.2
13	342.6	220.2
13.1	342.5	220.2
13.2	342.5	220.2
13.3	342.5	220.2
13.4	342.5	220.2
13.5	342.5	220.2
13.6	342.5	220.3
13.7	342.5	220.2
13.8	342.5	220.2
13.9	342.4	220.2
14	342.4	220.1
14.1	342.4	220.1
14.2	342.4	220.1
14.3	342.4	220
14.4	342.4	220
14.5	342.4	220
14.6	342.4	219.9
14.7	342.4	219.9
14.8	342.3	219.9
14.9	342.3	219.8
15	342.3	219.8
15.1	342.3	219.8
15.2	342.3	219.7
15.3	342.3	219.7
15.4	342.3	219.7
15.5	342.3	219.6
15.6	342.3	219.6
15.7	342.3	219.6
15.8	342.2	219.5
15.9	342.2	219.5
16	342.2	219.5
16.1	342.2	219.5
16.2	342.2	219.4
16.3	342.2	219.4
16.4	342.2	219.4
16.5	342.2	219.3
16.6	342.2	219.3
16.7	342.2	219.3
16.8	342.1	219.2
16.9	342.1	219.2
17	342.1	219.2
17.1	342.1	219.1
17.2	342.1	219.1
17.3	342.1	219.1
17.4	342.1	219.1
17.5	342.1	219
17.6	342.1	219
17.7	342.1	219
17.8	342.1	218.9
17.9	342.1	218.9
18	342.1	218.9
18.1	342	218.8
18.2	342	218.8
18.3	342	218.8
18.4	342	218.8
18.5	342	218.7
18.6	342	218.7
18.7	342	218.7
18.8	342	218.6
18.9	342	218.6
19	342	218.6
19.1	342	218.5
19.2	342	218.5
19.3	342	218.5
19.4	341.9	218.5
19.5	341.9	218.4
19.6	341.9	218.4
19.7	341.9	218.4
19.8	341.9	218.3
19.9	341.9	218.3
20	341.9	218.3
20.1	341.9	218.3
20.2	341.9	218.2
20.3	341.9	218.2
20.4	341.9	218.2
20.5	341.9	218.1
20.6	341.9	218.1
20.7	341.9	218.1
20.8	341.9	218.1
20.9	341.8	218
21	341.8	218
21.1	341.8	218
21.2	341.8	218
21.3	341.8	217.9
21.4	341.8	217.9
21.5	341.8	217.9
21.6	341.8	217.9
21.7	341.8	217.8
21.8	341.8	217.8
21.9	341.8	217.8
22	341.8	217.8
22.1	341.8	217.7
22.2	341.8	217.7
22.3	341.8	217.7
22.4	341.8	217.6
22.5	341.8	217.6
22.6	341.8	217.6
22.7	341.8	217.6
22.8	341.7	217.5
22.9	341.7	217.5
23	341.7	217.5
23.1	341.7	217.5
23.2	341.7	217.4
23.3	341.7	217.4
23.4	341.7	217.4
23.5	341.7	217.4
23.6	341.7	217.3
23.7	341.7	217.3
23.8	341.7	217.3
23.9	341.7	217.3
24	341.7	217.2
24.1	341.7	217.2
24.2	341.7	217.2
24.3	341.7	217.2
24.4	341.7	217.1
24.5	341.7	217.1
24.6	341.7	217.1
24.7	341.7	217.1
24.8	341.7	217
24.9	341.7	217
25	341.7	217
25.1	341.7	216.9
25.2	341.6	216.9
25.3	341.6	216.9
25.4	341.6	216.9
25.5	341.6	216.8
25.6	341.6	216.8
25.7	341.6	216.8
25.8	341.6	216.8
25.9	341.6	216.7
26	341.6	216.7
26.1	341.6	216.7
26.2	341.6	216.7
26.3	341.6	216.7
26.4	341.6	216.6
26.5	341.6	216.6
26.6	341.6	216.6
26.7	341.6	216.6
26.8	341.6	216.5
26.9	341.6	216.5
27	341.6	216.5
27.1	341.6	216.4
27.2	341.6	216.1
27.3	341.6	216.2
27.4	341.6	216.3
27.5	341.6	216.4
27.6	341.6	216.6
27.7	341.6	216.4
27.8	341.6	216.3
27.9	341.6	216.1
28	341.6	216.2
28.1	341.6	216.2
28.2	341.6	216.2
28.3	341.6	216.2
28.4	341.6	216.3
28.5	341.6	216.5
28.6	341.5	216.1
28.7	341.5	216
28.8	341.5	215.8
28.9	341.5	216
29	341.5	216.2
29.1	341.5	216.5
29.2	341.5	215.9
29.3	341.5	215.8
29.4	341.5	215.7
29.5	341.5	215.8
29.6	341.5	215.8
29.7	341.5	215.8
29.8	341.5	215.8
29.9	341.5	215.8
30	341.5	215.8
30.1	341.5	215.8
30.2	341.5	215.7
30.3	341.5	215.7
30.4	341.5	215.7
30.5	341.5	215.7
30.6	341.5	215.6
30.7	341.5	215.6
30.8	341.5	215.6
30.9	341.5	215.6
31	341.5	215.6
31.1	341.5	215.5
31.2	341.5	215.5
31.3	341.5	215.5
31.4	341.5	215.5
31.5	341.5	215.5
31.6	341.5	215.4
31.7	341.5	215.4
31.8	341.5	215.4
31.9	341.5	215.4
32	341.5	215.3
32.1	341.5	215.3
32.2	341.5	215.3
32.3	341.5	215.3
32.4	341.5	215.3
32.5	341.5	215.3
32.6	341.5	215.2
32.7	341.5	215.2
32.8	341.5	215.2
32.9	341.5	215.2
33	341.5	215.1
33.1	341.5	215.1
33.2	341.5	215.1
33.3	341.5	215.1
33.4	341.5	215.1
33.5	341.5	215
33.6	341.5	215
33.7	341.5	215
33.8	341.5	215
33.9	341.5	215
34	341.5	214.9
34.1	341.5	214.9
34.2	341.5	214.9
34.3	341.5	214.9
34.4	341.5	214.9
34.5	341.5	214.8
34.6	341.5	214.8
34.7	341.5	214.8
34.8	341.5	214.8
34.9	341.5	214.7
35	341.5	214.7
35.1	341.5	214.7
35.2	341.5	214.7
35.3	341.5	214.7
35.4	341.5	214.7
35.5	341.5	214.6
35.6	341.5	214.6
35.7	341.5	214.6
35.8	341.5	214.6
35.9	341.5	214.6
36	341.4	214.5
36.1	341.5	214.5
36.2	341.5	214.5
36.3	341.5	214.5
36.4	341.5	214.5
36.5	341.5	214.4
36.6	341.5	214.4
36.7	341.5	214.4
36.8	341.5	214.4
36.9	341.5	214.3
37	341.5	214.3
37.1	341.5	214.3
37.2	341.7	214.3
37.3	341.4	214.3
37.4	341.5	214.3
37.5	341.4	214.3
37.6	341.5	214.2
37.7	341.5	214.2
37.8	341.4	214.2
37.9	341.5	214.2
38	341.5	214.2
38.1	341.5	214.1
38.2	341.5	214.1
38.3	341.5	214.1
38.4	341.5	214.1
38.5	341.5	214.1
38.6	341.5	214.1
38.7	341.5	214
38.8	341.5	214
38.9	341.5	214
39	341.5	214
39.1	341.5	214
39.2	341.5	213.9
39.3	341.5	213.9
39.4	341.5	213.9
39.5	341.5	213.9
39.6	341.5	213.9
39.7	341.5	213.9
39.8	341.5	213.8
39.9	341.5	213.8
40	341.5	213.8
40.1	341.5	213.8
40.2	341.5	213.8
40.3	341.5	213.8
40.4	341.5	213.7
40.5	341.5	213.7
40.6	341.5	213.7
40.7	341.5	213.7
40.8	341.5	213.7
40.9	341.5	213.7
41	341.5	213.6
41.1	341.5	213.6
41.2	341.5	213.6
41.3	341.5	213.6
41.4	341.5	213.6
41.5	341.5	213.6
41.6	341.5	213.5
41.7	341.5	213.5
41.8	341.5	213.5
41.9	341.5	213.5
42	341.5	213.5
42.1	341.5	213.5
42.2	341.5	213.4
42.3	341.5	213.4
42.4	341.5	213.4
42.5	341.5	213.4
42.6	341.5	213.4
42.7	341.5	213.4
42.8	341.5	213.4
42.9	341.5	213.3
43	341.5	213.3
43.1	341.5	213.3
43.2	341.5	213.3
43.3	341.5	213.3
43.4	341.5	213.3
43.5	341.5	213.2
43.6	341.5	213.2
43.7	341.5	213.2
43.8	341.5	213.2
43.9	341.5	213.2
44	341.5	213.2
44.1	341.5	213.1
44.2	341.5	213.1
44.3	341.5	213.1
44.4	341.5	213.1
44.5	341.5	213.1
44.6	341.5	213.1
44.7	341.5	213
44.8	341.5	213
44.9	341.5	213
45	341.5	213
45.1	341.5	213
45.2	341.5	213
45.3	341.5	213
45.4	341.5	213
45.5	341.5	212.9
45.6	341.5	212.9
45.7	341.5	212.9
45.8	341.5	212.9
45.9	341.5	212.9
46	341.5	212.9
46.1	341.5	212.9
46.2	341.5	212.8
46.3	341.5	212.8
46.4	341.5	212.8
46.5	341.5	212.8
46.6	341.5	212.8
46.7	341.5	212.8
46.8	341.5	212.8
46.9	341.5	212.7
47	341.5	212.7
47.1	341.5	212.7
47.2	341.5	212.7
47.3	341.5	212.7
47.4	341.5	212.7
47.5	341.5	212.7
47.6	341.5	212.7
47.7	341.5	212.6
47.8	341.5	212.6
47.9	341.5	212.6
48	341.5	212.6
48.1	341.5	212.6
48.2	341.5	212.6
48.3	341.5	212.6
48.4	341.5	212.5
48.5	341.5	212.5
48.6	341.5	212.5
48.7	341.5	212.5
48.8	341.5	212.5
48.9	341.5	212.5
49	341.5	212.5
49.1	341.5	212.5
49.2	341.5	212.5
49.3	341.5	212.4
49.4	341.5	212.4
49.5	341.5	212.4
49.6	341.5	212.4
49.7	341.5	212.4
49.8	341.5	212.4
49.9	341.5	212.4
50	341.5	212.3
50.1	341.5	212.3
50.2	341.5	212.3
50.3	341.5	212.3
50.4	341.5	212.3
50.5	341.5	212.3
50.6	341.5	212.3
50.7	341.5	212.3
50.8	341.5	212.3
50.9	341.5	212.2
51	341.5	212.2
51.1	341.5	212.2
51.2	341.5	212.2
51.3	341.5	212.2
51.4	341.5	212.2
51.5	341.5	212.2
51.6	341.5	212.2
51.7	341.5	212.2
51.8	341.5	212.1
51.9	341.5	212.1
52	341.5	212.1
52.1	341.5	212.1
52.2	341.5	212.1
52.3	341.5	212.1
52.4	341.5	212.1
52.5	341.5	212.1
52.6	341.5	212.1
52.7	341.5	212.1
52.8	341.5	212
52.9	341.5	212
53	341.5	212
53.1	341.5	212
53.2	341.6	212
53.3	341.6	212
53.4	341.6	212
53.5	341.6	212
53.6	341.5	212
53.7	341.6	211.9
53.8	341.5	211.9
53.9	341.6	211.9
54	341.6	211.9
54.1	341.6	211.9
54.2	341.6	211.9
54.3	341.6	211.9
54.4	341.6	211.9
54.5	341.6	211.9
54.6	341.6	211.9
54.7	341.6	211.8
54.8	341.6	211.8
54.9	341.6	211.8
55	341.6	211.8
55.1	341.6	211.8
55.2	341.6	211.8
55.3	341.6	211.8
55.4	341.6	211.8
55.5	341.6	211.8
55.6	341.6	211.8
55.7	341.6	211.7
55.8	341.6	211.7
55.9	341.6	211.7
56	341.6	211.7
56.1	341.6	211.7
56.2	341.6	211.7
56.3	341.6	211.7
56.4	341.6	211.7
56.5	341.6	211.7
56.6	341.6	211.7
56.7	341.6	211.7
56.8	341.6	211.6
56.9	341.6	211.6
57	341.6	211.6
57.1	341.6	211.6
57.2	341.6	211.6
57.3	341.6	211.6
57.4	341.6	211.6
57.5	341.6	211.6
57.6	341.6	211.6
57.7	341.6	211.6
57.8	341.6	211.6
57.9	341.6	211.6
58	341.6	211.6
58.1	341.6	211.5
58.2	341.6	211.5
58.3	341.6	211.5
58.4	341.6	211.5
58.5	341.6	211.5
58.6	341.6	211.5
58.7	341.6	211.5
58.8	341.6	211.5
58.9	341.6	211.5
59	341.6	211.5
59.1	341.6	211.5
59.2	341.6	211.4
59.3	341.6	211.4
59.4	341.6	211.4
59.5	341.6	211.4
59.6	341.6	211.5
59.7	341.6	211.5
59.8	341.6	211.4
59.9	341.6	211.3
60	341.6	211.3
60.1	341.6	211.4
60.2	341.7	211.6
60.3	341.6	211.5
60.4	341.6	211.6
60.5	341.6	211.4
60.6	341.6	211.3
60.7	341.6	211.3
60.8	341.6	211.3
60.9	341.6	211.3
61	341.6	211.3
61.1	341.6	211.3
61.2	341.6	211.3
61.3	341.6	211.3
61.4	341.6	211.3
61.5	341.6	211.3
61.6	341.7	211.3
61.7	341.6	211.3
61.8	341.7	211.3
61.9	341.5	211.3
62	341.6	211.2
62.1	341.6	211.2
62.2	341.6	211.2
62.3	341.6	211.2
62.4	341.6	211.2
62.5	341.6	211.2
62.6	341.6	211.2
62.7	341.6	211.2
62.8	341.6	211.2
62.9	341.6	211.2
63	341.6	211.2
63.1	341.6	211.2
63.2	341.6	211.2
63.3	341.6	211.2
63.4	341.6	211.2
63.5	341.6	211.2
63.6	341.6	211.2
63.7	341.6	211.2
63.8	341.6	211.2
63.9	341.6	211.2
64	341.6	211.2
64.1	341.6	211.2
64.2	341.6	211.2
64.3	341.6	211.2
64.4	341.6	211.2
64.5	341.6	211.1
64.6	341.6	211.1
64.7	341.6	211.1
64.8	341.6	211.1
64.9	341.6	211.1
65	341.6	211.1
65.1	341.6	211.1
65.2	341.6	211.1
65.3	341.6	211.1
65.4	341.6	211.1
65.5	341.6	211.1
65.6	341.6	211.1
65.7	341.6	211.1
65.8	341.6	211.1
65.9	341.6	211.1
66	341.6	211.1
66.1	341.6	211.1
66.2	341.6	211.1
66.3	341.6	211.1
66.4	341.6	211.1
66.5	341.6	211.1
66.6	341.6	211.1
66.7	341.6	211.1
66.8	341.6	211.1
66.9	341.6	211
67	341.6	211
67.1	341.6	211
67.2	341.6	211
67.3	341.6	211
67.4	341.6	211
67.5	341.6	211
67.6	341.6	211
67.7	341.6	211
67.8	341.6	211
67.9	341.6	211
68	341.6	211
68.1	341.6	211
68.2	341.6	211
68.3	341.6	211
68.4	341.6	211
68.5	341.6	211
68.6	341.6	211
68.7	341.6	211
68.8	341.6	211
68.9	341.6	211
69	341.6	211
69.1	341.6	211
69.2	341.6	211
69.3	341.6	211
69.4	341.6	211
69.5	341.6	211
69.6	341.6	211
69.7	341.6	211
69.8	341.6	211
69.9	341.6	211
70	341.6	211
70.1	341.6	211
70.2	341.6	211
70.3	341.6	211
70.4	341.6	211
70.5	341.7	211
70.6	341.7	211
70.7	341.7	211
70.8	341.7	211
70.9	341.7	211
71	341.7	211
71.1	341.7	211
71.2	341.6	211
71.3	341.7	211
71.4	341.7	211
71.5	341.7	211
71.6	341.7	211
71.7	341.7	211
71.8	341.7	211
71.9	341.7	211
72	341.7	211
72.1	341.7	211
72.2	341.7	211
72.3	341.7	211
72.4	341.7	211
72.5	341.7	211
72.6	341.7	211
72.7	341.7	211
72.8	341.7	211
72.9	341.7	211
73	341.7	211
73.1	341.7	211
73.2	341.7	211
73.3	341.7	211
73.4	341.7	211
73.5	341.7	211
73.6	341.7	211
73.7	341.7	211
73.8	341.7	211
73.9	341.7	211
74	341.7	211
74.1	341.7	211
74.2	341.7	211
74.3	341.7	211
74.4	341.7	211
74.5	341.7	211
74.6	341.7	211
74.7	341.7	211
74.8	341.7	211
74.9	341.7	211
75	341.7	211
75.1	341.7	211
75.2	341.7	211
75.3	341.7	211
75.4	341.7	211
75.5	341.7	211
75.6	341.7	211
75.7	341.7	211
75.8	341.7	211
75.9	341.7	211
76	341.7	211
76.1	341.7	211
76.2	341.7	211
76.3	341.7	211
76.4	341.7	211
76.5	341.7	211
76.6	341.7	211
76.7	341.7	211
76.8	341.7	211
76.9	341.7	211
77	341.7	211
77.1	341.7	211
77.2	341.7	211
77.3	341.7	211
77.4	341.7	211
77.5	341.7	211
77.6	341.7	211
77.7	341.7	211
77.8	341.7	211.1
77.9	341.7	211
78	341.7	211.1
78.1	341.7	211.1
78.2	341.7	211.1
78.3	341.7	211.1
78.4	341.7	211.1
78.5	341.7	211.1
78.6	341.7	211.1
78.7	341.7	211.1
78.8	341.7	211.1
78.9	341.7	211.1
79	341.7	211.1
79.1	341.7	211.1
79.2	341.7	211.1
79.3	341.7	211.1
79.4	341.7	211.1
79.5	341.7	211.1
79.6	341.7	211.1
79.7	341.7	211.1
79.8	341.7	211.1
79.9	341.7	211.1
80	341.7	211.1
80.1	341.7	211.1
80.2	341.7	211.1
80.3	341.7	211.1
80.4	341.7	211.1
80.5	341.7	211.1
80.6	341.7	211.1
80.7	341.7	211.1
80.8	341.7	211.1
80.9	341.7	211.1
81	341.7	211.1
81.1	341.7	211.1
81.2	341.7	211.2
81.3	341.7	211.2
81.4	341.7	211.2
81.5	341.7	211.2
81.6	341.7	211.2
81.7	341.7	211.2
81.8	341.7	211.2
81.9	341.7	211.2
82	341.7	211.2
82.1	341.7	211.2
82.2	341.7	211.2
82.3	341.7	211.2
82.4	341.7	211.2
82.5	341.7	211.2
82.6	341.7	211.2
82.7	341.7	211.2
82.8	341.7	211.2
82.9	341.8	211.3
83	341.8	211.2
83.1	341.7	211.2
83.2	341.8	211.2
83.3	341.8	211.2
83.4	341.8	211.2
83.5	341.8	211.4
83.6	341.8	211.4
83.7	341.8	211.3
83.8	341.8	211.3
83.9	341.8	211.3
84	341.8	211.2
84.1	341.8	211.2
84.2	341.8	211.3
84.3	341.8	211.2
84.4	341.8	211.3
84.5	341.8	211.3
84.6	341.8	211.3
84.7	341.8	211.3
84.8	341.8	211.3
84.9	341.8	211.3
85	341.8	211.3
85.1	341.8	211.3
85.2	341.8	211.3
85.3	341.8	211.3
85.4	341.8	211.3
85.5	341.8	211.3
85.6	341.8	211.3
85.7	341.8	211.3
85.8	341.8	211.3
85.9	341.8	211.3
86	341.8	211.4
86.1	341.8	211.4
86.2	341.8	211.4
86.3	341.8	211.4
86.4	341.8	211.4
86.5	341.8	211.4
86.6	341.8	211.4
86.7	341.8	211.4
86.8	341.8	211.4
86.9	341.8	211.4
87	341.8	211.4
87.1	341.8	211.4
87.2	341.8	211.4
87.3	341.8	211.4
87.4	341.8	211.4
87.5	341.8	211.4
87.6	341.8	211.4
87.7	341.8	211.4
87.8	341.8	211.4
87.9	341.8	211.4
88	341.8	211.4
88.1	341.8	211.5
88.2	341.8	211.5
88.3	341.8	211.5
88.4	341.8	211.5
88.5	341.8	211.5
88.6	341.8	211.5
88.7	341.8	211.5
88.8	341.8	211.5
88.9	341.8	211.5
89	341.8	211.5
89.1	341.8	211.5
89.2	341.8	211.5
89.3	341.8	211.5
89.4	341.8	211.5
89.5	341.8	211.5
89.6	341.8	211.5
89.7	341.8	211.5
89.8	341.8	211.5
89.9	341.8	211.5
90	341.8	211.5
90.1	341.8	211.5
90.2	341.8	211.5
90.3	341.8	211.5
90.4	341.8	211.5
90.5	341.8	211.6
90.6	341.8	211.6
90.7	341.8	211.6
90.8	341.8	211.6
90.9	341.8	211.6
91	341.8	211.6
91.1	341.8	211.6
91.2	341.8	211.6
91.3	341.8	211.6
91.4	341.8	211.6
91.5	341.8	211.6
91.6	341.8	211.6
91.7	341.8	211.6
91.8	341.8	211.6
91.9	341.8	211.6
92	341.8	211.6
92.1	341.8	211.6
92.2	341.8	211.6
92.3	341.8	211.6
92.4	341.8	211.6
92.5	341.8	211.6
92.6	341.8	211.6
92.7	341.8	211.6
92.8	341.8	211.7
92.9	341.8	211.7
93	341.8	211.7
93.1	341.8	211.7
93.2	341.8	211.7
93.3	341.8	211.7
93.4	341.8	211.7
93.5	341.8	211.7
93.6	341.8	211.7
93.7	341.8	211.7
93.8	341.8	211.7
93.9	341.9	211.7
94	341.9	211.7
94.1	341.9	211.7
94.2	341.9	211.7
94.3	341.9	211.7
94.4	341.9	211.7
94.5	341.9	211.7
94.6	341.9	211.7
94.7	341.9	211.7
94.8	341.9	211.7
94.9	341.9	211.7
95	341.9	211.7
95.1	341.9	211.8
95.2	341.9	211.8
95.3	341.9	211.8
95.4	341.9	211.8
95.5	341.9	211.8
95.6	341.9	211.8
95.7	341.9	211.8
95.8	341.9	211.8
95.9	341.9	211.8
96	341.9	211.8
96.1	341.9	211.8
96.2	341.9	211.8
96.3	341.9	211.8
96.4	341.9	211.8
96.5	341.9	211.8
96.6	341.9	211.8
96.7	341.9	211.9
96.8	341.9	211.9
96.9	341.9	211.9
97	341.9	211.9
97.1	341.9	211.9
97.2	341.9	211.9
97.3	341.9	211.9
97.4	341.9	211.9
97.5	341.9	211.9
97.6	341.9	211.9
97.7	341.9	211.9
97.8	341.9	211.9
97.9	341.9	211.9
98	341.9	211.9
98.1	341.9	211.9
98.2	341.9	211.9
98.3	341.9	211.9
98.4	341.9	211.9
98.5	341.9	211.9
98.6	341.9	211.9
98.7	341.9	212
98.8	341.9	212
98.9	341.9	212
99	341.9	212
99.1	341.9	212
99.2	341.9	212
99.3	341.9	212
99.4	341.9	212
99.5	341.9	212
99.6	341.9	212
99.7	341.9	212
99.8	341.9	212
99.9	341.9	212
100	341.9	212
100.1	341.9	212
100.2	341.9	212
100.3	341.9	212
100.4	341.9	212
100.5	341.9	212
100.6	341.9	212
100.7	341.9	212
100.8	341.9	212
100.9	341.9	212
101	341.9	212
101.1	341.9	212.1
101.2	341.9	212.1
101.3	341.9	212.1
101.4	341.9	212.1
101.5	341.9	212.1
101.6	341.9	212.1
101.7	341.9	212.1
101.8	341.9	212.1
101.9	341.9	212.1
102	341.9	212.1
102.1	341.9	212.1
102.2	341.9	212.1
102.3	341.9	212.1
102.4	341.9	212.1
102.5	341.9	212.1
102.6	341.9	212.1
102.7	341.9	212.1
102.8	341.9	212.1
102.9	341.9	212.1
103	341.9	212.1
103.1	341.9	212.1
103.2	342	212.1
103.3	341.9	212.1
103.4	341.9	212.1
103.5	341.9	212.1
103.6	342	212.1
103.7	342	212.1
103.8	342	212.2
103.9	342	212.2
104	342	212.2
104.1	342	212.2
104.2	342	212.2
104.3	342	212.2
104.4	342	212.2
104.5	342	212.2
104.6	342	212.2
104.7	342	212.2
104.8	342	212.2
104.9	342	212.2
105	342	212.2
105.1	342	212.2
105.2	342	212.2
105.3	342	212.2
105.4	342	212.2
105.5	342	212.2
105.6	342	212.2
105.7	342	212.2
105.8	342	212.2
105.9	342	212.2
106	342	212.2
106.1	342	212.2
106.2	342	212.3
106.3	342	212.2
106.4	342	212.3
106.5	342	212.3
106.6	342	212.3
106.7	342	212.3
106.8	342	212.3
106.9	342	212.3
107	342	212.3
107.1	342	212.3
107.2	342	212.3
107.3	342	212.3
107.4	342	212.3
107.5	342	212.3
107.6	342	212.3
107.7	342	212.3
107.8	342	212.3
107.9	342	212.3
108	342	212.3
108.1	342	212.3
108.2	342	212.3
108.3	342	212.3
108.4	342	212.3
108.5	342	212.3
108.6	342	212.3
108.7	342	212.3
108.8	342	212.3
108.9	342	212.3
109	342	212.4
109.1	342	212.3
109.2	342	212.4
109.3	342	212.4
109.4	342	212.4
109.5	342	212.4
109.6	342	212.4
109.7	342	212.4
109.8	342	212.4
109.9	342	212.4
110	342	212.4
110.1	342	212.4
110.2	342	212.4
110.3	342	212.4
110.4	342	212.4
110.5	342	212.4
110.6	342	212.4
110.7	342	212.4
110.8	342	212.4
110.9	342	212.4
111	342	212.4
111.1	342	212.4
111.2	342	212.4
111.3	342	212.4
111.4	342	212.4
111.5	342	212.4
111.6	342	212.4
111.7	342	212.4
111.8	342	212.4
111.9	342	212.4
112	342	212.5
112.1	342	212.5
112.2	342	212.5
112.3	342	212.5
112.4	342	212.5
112.5	342	212.5
112.6	342.1	212.5
112.7	342.1	212.5
112.8	342.1	212.5
112.9	342.1	212.5
113	342.1	212.5
113.1	342.1	212.6
113.2	342.1	212.6
113.3	342.1	212.5
113.4	342.1	212.5
113.5	342.1	212.5
113.6	342.1	212.5
113.7	342.1	212.5
113.8	342.1	212.5
113.9	342.1	212.5
114	342.1	212.5
114.1	342.1	212.5
114.2	342.1	212.5
114.3	342.1	212.5
114.4	342.1	212.5
114.5	342.1	212.5
114.6	342.1	212.5
114.7	342.1	212.5
114.8	342.1	212.5
114.9	342.1	212.5
115	342.1	212.5
115.1	342.1	212.5
115.2	342.1	212.5
115.3	342.1	212.6
115.4	342.1	212.7
115.5	342.1	212.7
115.6	342.1	212.6
115.7	342.1	212.6
115.8	342.1	212.6
115.9	342.1	212.5
116	342.1	212.6
116.1	342.1	212.5
116.2	342.1	212.5
116.3	342.1	212.6
116.4	342.1	212.6
116.5	342.1	212.7
116.6	342.1	212.6
116.7	342.1	212.5
116.8	342.1	212.6
116.9	342.1	212.6
117	342.1	212.6
117.1	342.1	212.6
117.2	342.1	212.6
117.3	342.1	212.6
117.4	342.1	212.6
117.5	342.1	212.6
117.6	342.1	212.6
117.7	342.1	212.6
117.8	342.1	212.6
117.9	342.1	212.6
118	342.1	212.6
118.1	342.1	212.7
118.2	342.1	212.7
118.3	342.1	212.7
118.4	342.1	212.7
118.5	342.1	212.7
118.6	342.1	212.7
118.7	342.1	212.7
118.8	342.1	212.7
118.9	342.1	212.7
119	342.1	212.7
119.1	342.1	212.7
119.2	342.1	212.7
119.3	342.1	212.7
119.4	342.1	212.7
119.5	342.1	212.7
119.6	342.1	212.7
119.7	342.1	212.7
119.8	342.1	212.7
119.9	342.1	212.7
120	342.2	212.7
120.1	342.1	212.7
120.2	342.2	212.7
120.3	342.2	212.7
120.4	342.2	212.7
120.5	342.2	212.7
120.6	342.2	212.7
120.7	342.2	212.7
120.8	342.2	212.7
120.9	342.2	212.7
121	342.2	212.7
121.1	342.2	212.7
121.2	342.2	212.7
121.3	342.2	212.7
121.4	342.2	212.8
121.5	342.2	212.8
121.6	342.2	212.8
121.7	342.2	212.8
121.8	342.2	212.8
121.9	342.2	212.8
122	342.2	212.8
122.1	342.2	212.8
122.2	342.2	212.8
122.3	342.2	212.8
122.4	342.2	212.8
122.5	342.2	212.8
122.6	342.2	212.8
122.7	342.2	212.8
122.8	342.2	212.8
122.9	342.2	212.8
123	342.2	212.8
123.1	342.2	212.8
123.2	342.2	212.8
123.3	342.2	212.8
123.4	342.2	212.8
123.5	342.2	212.8
123.6	342.2	212.8
123.7	342.2	212.8
123.8	342.2	212.8
123.9	342.2	212.8
124	342.2	212.8
124.1	342.2	212.8
124.2	342.2	212.8
124.3	342.2	212.8
124.4	342.2	212.9
124.5	342.2	212.9
124.6	342.2	212.9
124.7	342.2	212.9
124.8	342.2	212.9
124.9	342.2	212.9
125	342.2	212.9
125.1	342.2	212.9
125.2	342.2	212.9
125.3	342.2	212.9
125.4	342.2	212.9
125.5	342.2	212.9
125.6	342.2	212.9
125.7	342.2	212.9
125.8	342.2	212.9
125.9	342.2	212.9
126	342.2	212.9
126.1	342.2	212.9
126.2	342.2	212.9
126.3	342.2	212.9
126.4	342.2	212.9
126.5	342.2	212.9
126.6	342.2	212.9
126.7	342.2	212.9
126.8	342.2	212.9
126.9	342.3	212.9
127	342.3	212.9
127.1	342.3	212.9
127.2	342.3	212.9
127.3	342.3	212.9
127.4	342.3	212.9
127.5	342.3	212.9
127.6	342.3	212.9
127.7	342.3	212.9
127.8	342.3	212.9
127.9	342.3	212.9
128	342.3	213
128.1	342.3	213
128.2	342.3	213
128.3	342.3	213
128.4	342.3	213
128.5	342.3	213
128.6	342.3	213
128.7	342.3	213
128.8	342.3	213
128.9	342.3	213
129	342.3	213
129.1	342.3	213
129.2	342.3	213
129.3	342.3	213
129.4	342.3	213
129.5	342.3	213
129.6	342.3	213
129.7	342.3	213
129.8	342.3	213
129.9	342.3	213
130	342.3	213
130.1	342.3	213
130.2	342.3	213
130.3	342.3	213
130.4	342.3	213
130.5	342.3	213
130.6	342.3	213
130.7	342.3	213
130.8	342.3	213
130.9	342.3	213
131	342.3	213
131.1	342.3	213
131.2	342.3	213
131.3	342.3	213
131.4	342.3	213
131.5	342.3	213
131.6	342.3	213
131.7	342.3	213.1
131.8	342.3	213
131.9	342.3	213
132	342.3	213.1
132.1	342.3	213.1
132.2	342.3	213.1
132.3	342.3	213.1
132.4	342.3	213.1
132.5	342.3	213.1
132.6	342.3	213.1
132.7	342.3	213.1
132.8	342.3	213.1
132.9	342.3	213.1
133	342.3	213.1
133.1	342.3	213.1
133.2	342.3	213.1
133.3	342.3	213.1
133.4	342.3	213.1
133.5	342.3	213.1
133.6	342.3	213.1
133.7	342.3	213.1
133.8	342.3	213.1
133.9	342.3	213.1
134	342.3	213.1
134.1	342.3	213.1
134.2	342.3	213.1
134.3	342.3	213.1
134.4	342.3	213.1
134.5	342.3	213.1
134.6	342.3	213.1
134.7	342.3	213.1
134.8	342.3	213.1
134.9	342.3	213.1
135	342.3	213.1
135.1	342.3	213.1
135.2	342.3	213.1
135.3	342.3	213.1
135.4	342.3	213.1
135.5	342.3	213.1
135.6	342.3	213.1
135.7	342.3	213.1
135.8	342.3	213.1
135.9	342.4	213.2
136	342.3	213.2
136.1	342.3	213.2
136.2	342.4	213.2
136.3	342.4	213.2
136.4	342.3	213.2
136.5	342.3	213.2
136.6	342.3	213.2
136.7	342.4	213.2
136.8	342.4	213.2
136.9	342.4	213.2
137	342.4	213.2
137.1	342.3	213.2
137.2	342.4	213.2
137.3	342.4	213.2
137.4	342.4	213.2
137.5	342.4	213.2
137.6	342.4	213.2
137.7	342.4	213.2
137.8	342.4	213.2
137.9	342.4	213.2
138	342.4	213.2
138.1	342.4	213.2
138.2	342.4	213.2
138.3	342.4	213.2
138.4	342.4	213.2
138.5	342.4	213.2
138.6	342.4	213.2
138.7	342.4	213.2
138.8	342.4	213.2
138.9	342.4	213.2
139	342.4	213.2
139.1	342.4	213.2
139.2	342.4	213.2
139.3	342.4	213.2
139.4	342.4	213.3
139.5	342.4	213.3
139.6	342.4	213.3
139.7	342.4	213.3
139.8	342.4	213.3
139.9	342.4	213.2
140	342.4	213.3
140.1	342.4	213.3
140.2	342.4	213.3
140.3	342.4	213.3
140.4	342.4	213.3
140.5	342.4	213.3
140.6	342.4	213.3
140.7	342.4	213.3
140.8	342.4	213.3
140.9	342.4	213.3
141	342.4	213.3
141.1	342.4	213.2
141.2	342.4	213.4
141.3	342.4	213.3
141.4	342.4	213.5
141.5	342.4	213.2
141.6	342.4	213.2
141.7	342.4	213.4
141.8	342.4	213.4
141.9	342.4	213.1
142	342.4	213.5
142.1	342.4	213
142.2	342.4	213.3
142.3	342.4	213.3
142.4	342.4	213.2
142.5	342.4	213.4
142.6	342.4	213.3
142.7	342.4	213.3
142.8	342.4	213.2
142.9	342.4	213.4
143	342.4	213.3
143.1	342.4	213.4
143.2	342.4	213.3
143.3	342.4	213.3
143.4	342.4	213.2
143.5	342.4	213.4
143.6	342.3	213.4
143.7	342.5	213.2
143.8	342.3	213.4
143.9	342.4	213.4
144	342.4	213.1
144.1	342.3	213.4
144.2	342.4	213.3
144.3	342.4	213.2
144.4	342.4	213.4
144.5	342.4	213.3
144.6	342.4	213.4
144.7	342.4	213.3
144.8	342.4	213.4
144.9	342.4	213.4
145	342.4	213.2
145.1	342.4	213.4
145.2	342.4	213.3
145.3	342.4	213.1
145.4	342.4	213.5
145.5	342.4	213.4
145.6	342.4	213.2
145.7	342.4	213.3
145.8	342.4	213.4
145.9	342.4	213.2
146	342.4	213.3
146.1	342.4	213.5
146.2	342.4	213.3
146.3	342.4	213.3
146.4	342.4	213.5
146.5	342.4	213.3
146.6	342.4	213.2
146.7	342.4	213.6
146.8	342.4	213.4
146.9	342.4	213.2
147	342.4	213.5
147.1	342.4	213.4
147.2	342.5	213.2
147.3	342.7	213.3
147.4	342.3	213.6
147.5	342.2	213.4
147.6	342.3	213.3
147.7	342.4	213.2
147.8	342.4	213.5
147.9	342.4	213.9
148	342.4	213.4
148.1	342.4	213.2
148.2	342.4	213.2
148.3	342.4	213.3
148.4	342.4	213.4
148.5	342.4	213.4
148.6	342.4	213.4
148.7	342.4	213.4
148.8	342.4	213.4
148.9	342.4	213.4
149	342.5	213.4
149.1	342.4	213.4
149.2	342.4	213.4
149.3	342.4	213.4
149.4	342.4	213.4
149.5	342.4	213.4
149.6	342.4	213.4
149.7	342.4	213.4
149.8	342.4	213.4
149.9	342.4	213.4
150	342.4	213.4
150.1	342.4	213.4
150.2	342.4	213.4
150.3	342.4	213.4
150.4	342.4	213.4
150.5	342.4	213.4
150.6	342.4	213.4
150.7	342.4	213.4
150.8	342.4	213.4
150.9	342.4	213.4
151	342.4	213.4
151.1	342.4	213.4
151.2	342.4	213.4
151.3	342.4	213.4
151.4	342.4	213.4
151.5	342.4	213.4
151.6	342.4	213.5
151.7	342.4	213.5
151.8	342.4	213.5
151.9	342.4	213.5
152	342.4	213.5
152.1	342.4	213.5
152.2	342.4	213.5
152.3	342.4	213.5
152.4	342.4	213.5
152.5	342.4	213.5
152.6	342.4	213.5
152.7	342.4	213.5
152.8	342.4	213.5
152.9	342.4	213.5
153	342.4	213.5
153.1	342.4	213.5
153.2	342.5	213.5
153.3	342.5	213.5
153.4	342.5	213.5
153.5	342.4	213.5
153.6	342.4	213.5
153.7	342.4	213.5
153.8	342.4	213.5
153.9	342.4	213.5
154	342.4	213.5
154.1	342.4	213.5
154.2	342.4	213.5
154.3	342.4	213.5
154.4	342.4	213.5
154.5	342.4	213.5
154.6	342.4	213.5
154.7	342.4	213.5
154.8	342.4	213.5
154.9	342.4	213.5
155	342.4	213.5
155.1	342.4	213.5
155.2	342.4	213.5
155.3	342.4	213.5
155.4	342.4	213.5
155.5	342.4	213.5
155.6	342.4	213.5
155.7	342.4	213.5
155.8	342.4	213.5
155.9	342.4	213.5
156	342.4	213.5
156.1	342.4	213.5
156.2	342.4	213.5
156.3	342.4	213.5
156.4	342.4	213.6
156.5	342.4	213.5
156.6	342.4	213.5
156.7	342.4	213.6
156.8	342.4	213.6
156.9	342.4	213.6
157	342.4	213.6
157.1	342.4	213.6
157.2	342.4	213.6
157.3	342.4	213.6
157.4	342.4	213.6
157.5	342.4	213.6
157.6	342.4	213.7
157.7	342.4	213.6
157.8	342.4	213.6
157.9	342.4	213.5
158	342.4	213.4
158.1	342.4	213.6
158.2	342.4	213.8
158.3	342.4	213.7
158.4	342.4	213.7
158.5	342.4	213.3
158.6	342.4	213.5
158.7	342.4	213.8
158.8	342.4	213.4
158.9	342.4	213.7
159	342.4	213.8
159.1	342.4	213.5
159.2	342.4	213.5
159.3	342.4	213.5
159.4	342.4	213.5
159.5	342.4	213.8
159.6	342.4	214
159.7	342.4	213.5
159.8	342.4	213.4
159.9	342.4	213.2
160	342.4	213.6
160.1	342.4	214
160.2	342.4	213.6
160.3	342.4	213.5
160.4	342.4	213.5
160.5	342.4	213.6
160.6	342.4	213.6
160.7	342.4	213.6
160.8	342.4	213.6
160.9	342.4	213.6
161	342.4	213.5
161.1	342.4	213.5
161.2	342.4	214
161.3	342.4	213.9
161.4	342.4	213.6
161.5	342.4	213.9
161.6	342.4	213.6
161.7	342.4	213.4
161.8	342.4	213.7
161.9	342.4	213.4
162	342.4	213.5
162.1	342.4	213.5
162.2	342.4	213.7
162.3	342.4	213.6
162.4	342.4	213.5
162.5	342.4	213.6
162.6	342.4	213.6
162.7	342.4	213.5
162.8	342.4	213.6
162.9	342.4	213.6
163	342.4	213.6
163.1	342.4	213.6
163.2	342.4	213.6
163.3	342.4	213.6
163.4	342.4	213.6
163.5	342.4	213.7
163.6	342.4	213.7
163.7	342.4	213.7
163.8	342.4	213.7
163.9	342.4	213.7
164	342.4	213.7
164.1	342.4	213.7
164.2	342.4	213.7
164.3	342.4	213.7
164.4	342.4	213.7
164.5	342.4	213.7
164.6	342.4	213.7
164.7	342.4	213.7
164.8	342.4	213.7
164.9	342.4	213.7
165	342.4	213.7
165.1	342.4	213.7
165.2	342.4	213.7
165.3	342.4	213.7
165.4	342.4	213.7
165.5	342.4	213.7
165.6	342.4	213.7
165.7	342.4	213.7
165.8	342.4	213.7
165.9	342.4	213.7
166	342.4	213.7
166.1	342.4	213.7
166.2	342.4	213.7
166.3	342.4	213.7
166.4	342.4	213.7
166.5	342.4	213.7
166.6	342.4	213.7
166.7	342.4	213.7
166.8	342.4	213.7
166.9	342.4	213.7
167	342.4	213.7
167.1	342.4	213.7
167.2	342.4	213.7
167.3	342.4	213.7
167.4	342.4	213.7
167.5	342.4	213.7
167.6	342.4	213.7
167.7	342.4	213.7
167.8	342.4	213.7
167.9	342.4	213.7
168	342.4	213.7
168.1	342.4	213.7
168.2	342.4	213.7
168.3	342.4	213.7
168.4	342.4	213.7
168.5	342.4	213.7
168.6	342.4	213.7
168.7	342.4	213.7
168.8	342.4	213.7
168.9	342.4	213.7
169	342.4	213.7
169.1	342.4	213.7
169.2	342.4	213.7
169.3	342.4	213.7
169.4	342.4	213.7
169.5	342.4	213.7
169.6	342.4	213.7
169.7	342.4	213.7
169.8	342.4	213.7
169.9	342.4	213.7
170	342.4	213.7
170.1	342.4	213.7
170.2	342.4	213.7
170.3	342.4	213.7
170.4	342.4	213.7
170.5	342.4	213.7
170.6	342.4	213.7
170.7	342.4	213.7
170.8	342.4	213.8
170.9	342.4	213.7
171	342.4	213.7
171.1	342.4	213.8
171.2	342.4	213.8
171.3	342.4	213.8
171.4	342.4	213.8
171.5	342.4	213.8
171.6	342.4	213.8
171.7	342.4	213.8
171.8	342.4	213.8
171.9	342.4	213.8
172	342.4	213.8
172.1	342.4	213.8
172.2	342.4	213.8
172.3	342.4	213.8
172.4	342.4	213.8
172.5	342.4	213.8
172.6	342.4	213.8
172.7	342.4	213.8
172.8	342.4	213.8
172.9	342.4	213.8
173	342.4	213.8
173.1	342.4	213.8
173.2	342.4	213.8
173.3	342.4	213.8
173.4	342.4	213.8
173.5	342.4	213.8
173.6	342.4	213.8
173.7	342.4	213.8
173.8	342.4	213.8
173.9	342.4	213.8
174	342.4	213.8
174.1	342.4	213.8
174.2	342.5	213.8
174.3	342.4	213.8
174.4	342.4	213.8
174.5	342.4	213.8
174.6	342.4	213.8
174.7	342.4	213.8
174.8	342.4	213.8
174.9	342.4	213.8
175	342.4	213.8
175.1	342.4	213.8
175.2	342.4	213.8
175.3	342.4	213.8
175.4	342.4	213.8
175.5	342.4	213.8
175.6	342.4	213.8
175.7	342.4	213.8
175.8	342.4	213.8
175.9	342.4	213.8
176	342.4	213.8
176.1	342.4	213.8
176.2	342.4	213.8
176.3	342.4	213.8
176.4	342.4	213.8
176.5	342.4	213.8
176.6	342.4	213.8
176.7	342.4	213.8
176.8	342.4	213.8
176.9	342.4	213.8
177	342.4	213.8
177.1	342.4	213.8
177.2	342.4	213.8
177.3	342.4	213.8
177.4	342.4	213.8
177.5	342.4	213.8
177.6	342.4	213.8
177.7	342.4	213.8
177.8	342.4	213.8
177.9	342.4	213.8
178	342.4	213.8
178.1	342.4	213.8
178.2	342.4	213.8
178.3	342.4	213.8
178.4	342.4	213.8
178.5	342.4	213.8
178.6	342.4	213.8
178.7	342.4	213.8
178.8	342.4	213.8
178.9	342.4	213.8
179	342.4	213.8
179.1	342.4	213.8
179.2	342.4	213.8
179.3	342.4	213.8
179.4	342.4	213.8
179.5	342.4	213.8
179.6	342.4	213.8
179.7	342.4	213.8
179.8	342.4	213.8
179.9	342.4	213.8
180	342.4	213.8
180.1	342.4	213.8
180.2	342.4	213.8
180.3	342.4	213.8
180.4	342.4	213.8
180.5	342.4	213.8
180.6	342.4	213.8
180.7	342.4	213.8
180.8	342.4	213.8
180.9	342.4	213.8
181	342.4	213.8
181.1	342.4	213.8
181.2	342.4	213.8
181.3	342.4	213.8
181.4	342.4	213.8
181.5	342.4	213.8
181.6	342.4	213.8
181.7	342.4	213.8
181.8	342.4	213.8
181.9	342.4	213.8
182	342.4	213.8
182.1	342.4	213.8
182.2	342.4	213.8
182.3	342.5	213.8
182.4	342.4	213.8
182.5	342.4	213.8
182.6	342.4	213.9
182.7	342.4	213.8
182.8	342.4	213.8
182.9	342.4	213.9
183	342.4	213.9
183.1	342.4	213.9
183.2	342.4	213.9
183.3	342.4	213.9
183.4	342.4	213.9
183.5	342.4	213.9
183.6	342.4	213.9
183.7	342.4	213.9
183.8	342.4	213.9
183.9	342.4	213.9
184	342.4	213.9
184.1	342.4	213.9
184.2	342.4	213.9
184.3	342.4	213.9
184.4	342.4	213.9
184.5	342.4	213.9
184.6	342.4	213.9
184.7	342.4	213.9
184.8	342.4	213.9
184.9	342.4	213.9
185	342.5	213.9
185.1	342.4	213.9
185.2	342.4	213.9
185.3	342.4	213.9
185.4	342.4	213.9
185.5	342.4	213.9
185.6	342.4	213.9
185.7	342.4	213.9
185.8	342.4	213.9
185.9	342.4	213.9
186	342.4	213.9
186.1	342.4	213.9
186.2	342.4	213.9
186.3	342.4	213.9
186.4	342.4	213.9
186.5	342.4	213.9
186.6	342.4	213.9
186.7	342.4	213.9
186.8	342.4	213.9
186.9	342.4	213.9
187	342.4	213.9
187.1	342.4	213.9
187.2	342.4	213.9
187.3	342.4	213.9
187.4	342.4	213.9
187.5	342.4	213.9
187.6	342.4	213.9
187.7	342.4	213.9
187.8	342.4	213.9
187.9	342.4	213.9
188	342.4	213.9
188.1	342.4	213.9
188.2	342.4	213.9
188.3	342.4	213.9
188.4	342.4	213.9
188.5	342.4	213.9
188.6	342.4	213.9
188.7	342.4	213.9
188.8	342.4	213.9
188.9	342.4	213.9
189	342.4	213.9
189.1	342.4	213.9
189.2	342.4	213.9
189.3	342.4	213.9
189.4	342.4	213.9
189.5	342.4	213.9
189.6	342.4	213.9
189.7	342.4	213.9
189.8	342.4	213.9
189.9	342.5	213.9
190	342.4	213.9
190.1	342.4	213.9
190.2	342.4	213.9
190.3	342.4	213.9
190.4	342.4	213.9
190.5	342.4	213.9
190.6	342.4	213.9
190.7	342.4	213.9
190.8	342.4	213.9
190.9	342.4	213.9
191	342.4	213.9
191.1	342.5	213.9
191.2	342.5	213.9
191.3	342.4	213.9
191.4	342.4	213.9
191.5	342.4	213.9
191.6	342.4	213.9
191.7	342.5	213.9
191.8	342.4	213.9
191.9	342.4	213.9
192	342.4	213.9
192.1	342.4	213.9
192.2	342.4	213.9
192.3	342.4	213.9
192.4	342.4	213.9
192.5	342.4	213.9
192.6	342.4	213.9
192.7	342.4	213.9
192.8	342.4	213.9
192.9	342.4	213.9
193	342.4	213.9
193.1	342.4	213.9
193.2	342.4	213.9
193.3	342.5	213.9
193.4	342.4	213.9
193.5	342.4	213.9
193.6	342.4	213.9
193.7	342.4	213.9
193.8	342.4	213.9
193.9	342.4	213.9
194	342.4	213.9
194.1	342.4	213.9
194.2	342.4	213.9
194.3	342.4	213.9
194.4	342.4	213.9
194.5	342.4	213.9
194.6	342.4	213.9
194.7	342.4	213.9
194.8	342.4	213.9
194.9	342.4	213.9
195	342.4	213.9
195.1	342.4	213.9
195.2	342.4	213.9
195.3	342.4	213.9
195.4	342.4	213.9
195.5	342.5	213.9
195.6	342.4	213.9
195.7	342.4	213.9
195.8	342.4	213.9
195.9	342.5	213.9
196	342.4	213.9
196.1	342.4	213.9
196.2	342.4	213.9
196.3	342.4	213.9
196.4	342.5	213.9
196.5	342.4	213.9
196.6	342.4	213.9
196.7	342.4	213.9
196.8	342.5	213.9
196.9	342.4	213.9
197	342.5	213.9
197.1	342.4	213.9
197.2	342.4	213.9
197.3	342.5	213.9
197.4	342.5	213.9
197.5	342.5	213.9
197.6	342.5	213.9
197.7	342.4	213.9
197.8	342.5	213.9
197.9	342.4	213.9
198	342.5	213.9
198.1	342.4	213.9
198.2	342.4	213.9
198.3	342.5	213.9
198.4	342.5	213.9
198.5	342.4	213.9
198.6	342.5	213.9
198.7	342.5	213.9
198.8	342.4	213.9
198.9	342.5	213.9
199	342.5	213.9
199.1	342.4	213.9
199.2	342.5	213.9
199.3	342.5	213.9
199.4	342.5	213.9
199.5	342.5	213.9
199.6	342.5	213.9
199.7	342.5	213.9
199.8	342.4	213.9
[truncated: 13,028 more rows]

## Sheet: Fig.5(d)
Time(h)	Potential(mV)-GCE/ERGO/AuNPs/PPy	Potential(mV)-GCE/ERGO/PPy
0	57.62	175.3
0.0001	57.57	175.1
0.0002	57.53	175
0.0003	57.48	174.9
0.0004	57.44	174.8
0.0005	57.41	174.7
0.0006	57.37	174.6
0.0007	57.34	174.4
0.0008	57.3	174.3
0.0009	57.27	174.3
0.001	57.25	174.2
0.0011	57.22	174.1
0.0012	57.19	174
0.0013	57.16	173.9
0.0014	57.14	173.8
0.0015	57.12	173.8
0.0016	57.1	173.7
0.0017	57.08	173.7
0.0018	57.06	173.6
0.0019	57.04	173.5
0.002	57.02	173.5
0.0021	57	173.4
0.0022	56.99	173.4
0.0023	56.97	173.3
0.0024	56.96	173.2
0.0025	56.95	173.2
0.0026	56.93	173.1
0.0027	56.92	173.1
0.0028	56.91	173
0.0029	56.9	172.9
0.003	56.89	172.9
0.0031	56.88	172.8
0.0032	56.87	172.8
0.0033	56.86	172.7
0.0034	56.85	172.7
0.0035	56.85	172.7
0.0036	56.83	172.6
0.0037	56.83	172.6
0.0038	56.83	172.5
0.0039	56.82	172.5
0.004	56.82	172.5
0.0041	56.81	172.4
0.0042	56.81	172.4
0.0043	56.81	172.4
0.0044	56.81	172.3
0.0045	56.81	172.3
0.0046	56.81	172.2
0.0047	56.81	172.2
0.0048	56.81	172.2
0.0049	56.8	172.1
0.005	56.81	172.1
0.0051	56.81	172.1
0.0052	56.81	172
0.0053	56.82	172
0.0054	56.82	172
0.0055	56.83	172
0.0056	56.83	171.9
0.0057	56.84	171.9
0.0058	56.85	171.9
0.0059	56.85	171.9
0.006	56.86	171.8
0.0061	56.87	171.8
0.0062	56.87	171.8
0.0063	56.88	171.8
0.0064	56.89	171.7
0.0065	56.9	171.7
0.0066	56.91	171.7
0.0067	56.92	171.7
0.0068	56.93	171.7
0.0069	56.94	171.6
0.007	56.95	171.6
0.0071	56.96	171.6
0.0072	56.97	171.6
0.0073	56.98	171.6
0.0074	56.99	171.5
0.0075	57	171.5
0.0076	57.01	171.5
0.0077	57.02	171.5
0.0078	57.03	171.5
0.0079	57.05	171.5
0.008	57.06	171.4
0.0081	57.07	171.4
0.0082	57.08	171.4
0.0083	57.09	171.4
0.0084	57.1	171.4
0.0085	57.11	171.4
0.0086	57.13	171.4
0.0087	57.13	171.4
0.0088	57.15	171.4
0.0089	57.15	171.4
0.009	57.16	171.3
0.0091	57.18	171.3
0.0092	57.19	171.3
0.0093	57.2	171.3
0.0094	57.21	171.3
0.0095	57.22	171.3
0.0096	57.23	171.3
0.0097	57.24	171.3
0.0098	57.25	171.3
0.0099	57.26	171.3
0.01	57.27	171.3
0.0101	57.28	171.3
0.0102	57.29	171.3
0.0103	57.31	171.3
0.0104	57.31	171.3
0.0105	57.32	171.3
0.0106	57.33	171.3
0.0107	57.34	171.3
0.0108	57.35	171.3
0.0109	57.36	171.3
0.011	57.37	171.3
0.0111	57.38	171.3
0.0112	57.39	171.4
0.0113	57.39	171.4
0.0114	57.4	171.4
0.0115	57.41	171.4
0.0116	57.42	171.4
0.0117	57.43	171.4
0.0118	57.43	171.4
0.0119	57.44	171.4
0.012	57.44	171.4
0.0121	57.45	171.4
0.0122	57.46	171.4
0.0123	57.46	171.4
0.0124	57.47	171.4
0.0125	57.48	171.5
0.0126	57.48	171.5
0.0127	57.49	171.5
0.0128	57.5	171.5
0.0129	57.5	171.5
0.013	57.51	171.5
0.0131	57.51	171.5
0.0132	57.52	171.5
0.0133	57.52	171.5
0.0134	57.53	171.5
0.0135	57.53	171.5
0.0136	57.54	171.6
0.0137	57.55	171.6
0.0138	57.54	171.6
0.0139	57.55	171.6
0.014	57.55	171.6
0.0141	57.56	171.6
0.0142	57.56	171.6
0.0143	57.57	171.6
0.0144	57.57	171.6
0.0145	57.57	171.6
0.0146	57.58	171.6
0.0147	57.57	171.6
0.0148	57.58	171.6
0.0149	57.58	171.6
0.015	57.59	171.6
0.0151	57.6	171.6
0.0152	57.6	171.6
0.0153	57.6	171.6
0.0154	57.6	171.6
0.0155	57.6	171.6
0.0156	57.61	171.7
0.0157	57.61	171.7
0.0158	57.62	171.7
0.0159	57.62	171.7
0.016	57.62	171.7
0.0161	57.63	171.7
0.0162	57.63	171.7
0.0163	57.63	171.7
0.0164	57.63	171.7
0.0165	57.63	171.7
0.0166	57.64	171.7
0.0167	57.64	171.7
0.0168	57.64	171.7
0.0169	57.65	171.7
0.017	57.64	171.7
0.0171	57.65	171.7
0.0172	57.65	171.7
0.0173	57.66	171.7
0.0174	57.65	171.7
0.0175	57.66	171.7
0.0176	57.66	171.7
0.0177	57.66	171.7
0.0178	57.66	171.7
0.0179	57.66	171.7
0.018	57.66	171.7
0.0181	57.67	171.7
0.0182	57.67	171.7
0.0183	57.67	171.7
0.0184	57.67	171.7
0.0185	57.67	171.6
0.0186	57.67	171.6
0.0187	57.67	171.6
0.0188	57.67	171.6
0.0189	57.68	171.6
0.019	57.67	171.6
0.0191	57.68	171.6
0.0192	57.68	171.6
0.0193	57.68	171.6
0.0194	57.68	171.6
0.0195	57.68	171.6
0.0196	57.68	171.6
0.0197	57.68	171.6
0.0198	57.68	171.6
0.0199	57.68	171.6
0.02	57.68	171.6
0.0201	57.68	171.6
0.0202	57.67	171.6
0.0203	57.68	171.6
0.0204	57.67	171.6
0.0205	57.67	171.6
0.0206	57.67	171.6
0.0207	57.67	171.6
0.0208	57.68	171.6
0.0209	57.68	171.6
0.021	57.67	171.6
0.0211	57.67	171.6
0.0212	57.67	171.6
0.0213	57.67	171.6
0.0214	57.66	171.6
0.0215	57.66	171.6
0.0216	57.66	171.6
0.0217	57.66	171.6
0.0218	57.66	171.6
0.0219	57.65	171.6
0.022	57.66	171.6
0.0221	57.65	171.6
0.0222	57.65	171.6
0.0223	57.65	171.6
0.0224	57.65	171.6
0.0225	57.64	171.6
0.0226	57.65	171.6
0.0227	57.64	171.6
0.0228	57.64	171.6
0.0229	57.64	171.6
0.023	57.64	171.6
0.0231	57.63	171.6
0.0232	57.63	171.6
0.0233	57.63	171.6
0.0234	57.63	171.6
0.0235	57.63	171.6
0.0236	57.63	171.6
0.0237	57.62	171.6
0.0238	57.62	171.6
0.0239	57.62	171.6
0.024	57.61	171.6
0.0241	57.61	171.6
0.0242	57.6	171.6
0.0243	57.6	171.6
0.0244	57.6	171.6
0.0245	57.6	171.6
0.0246	57.59	171.5
0.0247	57.59	171.5
0.0248	57.58	171.5
0.0249	57.59	171.5
0.025	57.58	171.5
0.0251	57.58	171.5
0.0252	57.57	171.5
0.0253	57.57	171.5
0.0254	57.57	171.5
0.0255	57.56	171.5
0.0256	57.56	171.5
0.0257	57.56	171.5
0.0258	57.56	171.5
0.0259	57.55	171.5
0.026	57.55	171.5
0.0261	57.54	171.5
0.0262	57.54	171.5
0.0263	57.54	171.5
0.0264	57.53	171.5
0.0265	57.53	171.5
0.0266	57.53	171.5
0.0267	57.52	171.5
0.0268	57.52	171.5
0.0269	57.51	171.5
0.027	57.52	171.5
0.0271	57.51	171.5
0.0272	57.51	171.5
0.0273	57.5	171.5
0.0274	57.5	171.5
0.0275	57.49	171.5
0.0276	57.49	171.5
0.0277	57.49	171.5
0.0278	57.49	171.5
0.0279	57.48	171.5
0.028	57.47	171.5
0.0281	57.47	171.5
0.0282	57.46	171.5
0.0283	57.46	171.5
0.0284	57.46	171.5
0.0285	57.45	171.5
0.0286	57.45	171.5
0.0287	57.45	171.5
0.0288	57.44	171.5
0.0289	57.44	171.5
0.029	57.44	171.5
0.0291	57.43	171.5
0.0292	57.43	171.5
0.0293	57.42	171.4
0.0294	57.42	171.4
0.0295	57.41	171.4
0.0296	57.41	171.4
0.0297	57.4	171.4
0.0298	57.41	171.4
0.0299	57.4	171.4
0.03	57.39	171.4
0.0301	57.39	171.4
0.0302	57.39	171.4
0.0303	57.38	171.4
0.0304	57.38	171.4
0.0305	57.37	171.4
0.0306	57.37	171.4
0.0307	57.36	171.4
0.0308	57.36	171.4
0.0309	57.36	171.4
0.031	57.36	171.4
0.0311	57.35	171.4
0.0312	57.35	171.4
0.0313	57.34	171.4
0.0314	57.34	171.4
0.0315	57.33	171.4
0.0316	57.33	171.4
0.0317	57.32	171.4
0.0318	57.32	171.4
0.0319	57.32	171.4
0.032	57.31	171.4
0.0321	57.31	171.4
0.0322	57.3	171.4
0.0323	57.3	171.4
0.0324	57.3	171.4
0.0325	57.29	171.4
0.0326	57.29	171.4
0.0327	57.28	171.4
0.0328	57.28	171.4
0.0329	57.27	171.4
0.033	57.27	171.4
0.0331	57.27	171.4
0.0332	57.27	171.4
0.0333	57.26	171.4
0.0334	57.26	171.4
0.0335	57.25	171.4
0.0336	57.25	171.4
0.0337	57.24	171.4
0.0338	57.24	171.3
0.0339	57.23	171.3
0.034	57.23	171.3
0.0341	57.22	171.3
0.0342	57.22	171.3
0.0343	57.22	171.3
0.0344	57.21	171.3
0.0345	57.21	171.3
0.0346	57.2	171.3
0.0347	57.2	171.3
0.0348	57.2	171.3
0.0349	57.2	171.3
0.035	57.19	171.3
0.0351	57.18	171.3
0.0352	57.18	171.3
0.0353	57.17	171.3
0.0354	57.17	171.3
0.0355	57.17	171.3
0.0356	57.16	171.3
0.0357	57.16	171.3
0.0358	57.15	171.3
0.0359	57.15	171.3
0.036	57.15	171.3
0.0361	57.14	171.3
0.0362	57.14	171.3
0.0363	57.14	171.3
0.0364	57.13	171.3
0.0365	57.13	171.3
0.0366	57.12	171.3
0.0367	57.12	171.3
0.0368	57.11	171.3
0.0369	57.11	171.3
0.037	57.11	171.3
0.0371	57.1	171.3
0.0372	57.1	171.3
0.0373	57.09	171.3
0.0374	57.09	171.3
0.0375	57.08	171.3
0.0376	57.08	171.3
0.0377	57.08	171.3
0.0378	57.07	171.3
0.0379	57.07	171.2
0.038	57.07	171.2
0.0381	57.06	171.2
0.0382	57.06	171.2
0.0383	57.05	171.2
0.0384	57.05	171.2
0.0385	57.04	171.2
0.0386	57.04	171.2
0.0387	57.04	171.2
0.0388	57.04	171.2
0.0389	57.04	171.2
0.039	57.03	171.2
0.0391	57.02	171.2
0.0392	57.02	171.2
0.0393	57.02	171.2
0.0394	57.01	171.2
0.0395	57.01	171.2
0.0396	57	171.2
0.0397	57	171.2
0.0398	57	171.2
0.0399	56.99	171.2
0.04	56.99	171.2
0.0401	56.99	171.2
0.0402	56.98	171.2
0.0403	56.98	171.2
0.0404	56.98	171.2
0.0405	56.97	171.2
0.0406	56.97	171.2
0.0407	56.97	171.2
0.0408	56.96	171.2
0.0409	56.96	171.2
0.041	56.96	171.2
0.0411	56.95	171.2
0.0412	56.94	171.2
0.0413	56.94	171.2
0.0414	56.94	171.2
0.0415	56.94	171.2
0.0416	56.93	171.2
0.0417	56.93	171.2
0.0418	56.92	171.1
0.0419	56.92	171.1
0.042	56.92	171.1
0.0421	56.91	171.1
0.0422	56.91	171.1
0.0423	56.9	171.1
0.0424	56.9	171.1
0.0425	56.9	171.1
0.0426	56.89	171.1
0.0427	56.89	171.1
0.0428	56.89	171.1
0.0429	56.88	171.1
0.043	56.88	171.1
0.0431	56.87	171.1
0.0432	56.87	171.1
0.0433	56.87	171.1
0.0434	56.86	171.1
0.0435	56.86	171.1
0.0436	56.86	171.1
0.0437	56.85	171.1
0.0438	56.85	171.1
0.0439	56.84	171.1
0.044	56.84	171.1
0.0441	56.84	171.1
0.0442	56.83	171.1
0.0443	56.83	171.1
0.0444	56.82	171.1
0.0445	56.82	171.1
0.0446	56.82	171.1
0.0447	56.81	171.1
0.0448	56.81	171.1
0.0449	56.81	171.1
0.045	56.8	171.1
0.0451	56.8	171
0.0452	56.79	171
0.0453	56.79	171
0.0454	56.79	171
0.0455	56.78	171
0.0456	56.78	171
0.0457	56.77	171
0.0458	56.77	171
0.0459	56.77	171
0.046	56.76	171
0.0461	56.76	171
0.0462	56.75	171
0.0463	56.76	171
0.0464	56.75	171
0.0465	56.75	171
0.0466	56.74	171
0.0467	56.74	171
0.0468	56.74	171
0.0469	56.73	171
0.047	56.72	171
0.0471	56.72	171
0.0472	56.72	171
0.0473	56.72	171
0.0474	56.71	171
0.0475	56.71	171
0.0476	56.7	171
0.0477	56.7	171
0.0478	56.69	171
0.0479	56.69	171
0.048	56.68	171
0.0481	56.68	171
0.0482	56.68	170.9
0.0483	56.68	170.9
0.0484	56.67	170.9
0.0485	56.67	170.9
0.0486	56.67	170.9
0.0487	56.66	170.9
0.0488	56.66	170.9
0.0489	56.65	170.9
0.049	56.65	170.9
0.0491	56.65	170.9
0.0492	56.64	170.9
0.0493	56.64	170.9
0.0494	56.64	170.9
0.0495	56.63	170.9
0.0496	56.62	170.9
0.0497	56.62	170.9
0.0498	56.62	170.9
0.0499	56.61	170.9
0.05	56.61	170.9
0.0501	56.61	170.9
0.0502	56.61	170.9
0.0503	56.6	170.9
0.0504	56.6	170.9
0.0505	56.59	170.9
0.0506	56.59	170.9
0.0507	56.58	170.9
0.0508	56.58	170.9
0.0509	56.58	170.9
0.051	56.57	170.9
0.0511	56.57	170.9
0.0512	56.57	170.9
0.0513	56.56	170.8
0.0514	56.56	170.8
0.0515	56.56	170.8
0.0516	56.55	170.8
0.0517	56.55	170.8
0.0518	56.55	170.8
0.0519	56.55	170.8
0.052	56.54	170.8
0.0521	56.53	170.8
0.0522	56.53	170.8
0.0523	56.53	170.8
0.0524	56.52	170.8
0.0525	56.52	170.8
0.0526	56.52	170.8
0.0527	56.51	170.8
0.0528	56.5	170.8
0.0529	56.5	170.8
0.053	56.5	170.8
0.0531	56.5	170.8
0.0532	56.49	170.8
0.0533	56.49	170.8
0.0534	56.49	170.8
0.0535	56.48	170.8
0.0536	56.48	170.8
0.0537	56.48	170.8
0.0538	56.47	170.8
0.0539	56.47	170.8
0.054	56.47	170.8
0.0541	56.46	170.8
0.0542	56.46	170.7
0.0543	56.46	170.8
0.0544	56.45	170.7
0.0545	56.45	170.7
0.0546	56.45	170.7
0.0547	56.45	170.7
0.0548	56.44	170.7
0.0549	56.44	170.7
0.055	56.43	170.7
0.0551	56.43	170.7
0.0552	56.43	170.7
0.0553	56.43	170.7
0.0554	56.43	170.7
0.0555	56.42	170.7
0.0556	56.42	170.7
0.0557	56.41	170.7
0.0558	56.41	170.7
0.0559	56.41	170.7
0.056	56.41	170.7
0.0561	56.4	170.7
0.0562	56.4	170.7
0.0563	56.4	170.7
0.0564	56.4	170.7
0.0565	56.39	170.7
0.0566	56.39	170.7
0.0567	56.39	170.7
0.0568	56.38	170.7
0.0569	56.38	170.7
0.057	56.37	170.7
0.0571	56.37	170.6
0.0572	56.37	170.6
0.0573	56.37	170.6
0.0574	56.36	170.6
0.0575	56.36	170.6
0.0576	56.36	170.6
0.0577	56.35	170.6
0.0578	56.35	170.6
0.0579	56.35	170.6
0.058	56.34	170.6
0.0581	56.34	170.6
0.0582	56.34	170.6
0.0583	56.33	170.6
0.0584	56.33	170.6
0.0585	56.33	170.6
0.0586	56.33	170.6
0.0587	56.33	170.6
0.0588	56.32	170.6
0.0589	56.32	170.6
0.059	56.31	170.6
0.0591	56.31	170.6
0.0592	56.31	170.6
0.0593	56.3	170.6
0.0594	56.31	170.6
0.0595	56.3	170.6
0.0596	56.29	170.6
0.0597	56.29	170.6
0.0598	56.29	170.6
0.0599	56.28	170.5
0.06	56.28	170.5
0.0601	56.28	170.5
0.0602	56.28	170.5
0.0603	56.27	170.5
0.0604	56.27	170.5
0.0605	56.27	170.5
0.0606	56.27	170.5
0.0607	56.26	170.5
0.0608	56.26	170.5
0.0609	56.26	170.5
0.061	56.26	170.5
0.0611	56.25	170.5
0.0612	56.25	170.5
0.0613	56.25	170.5
0.0614	56.25	170.5
0.0615	56.24	170.5
0.0616	56.24	170.5
0.0617	56.23	170.5
0.0618	56.24	170.5
0.0619	56.23	170.5
0.062	56.23	170.5
0.0621	56.22	170.5
0.0622	56.22	170.5
0.0623	56.22	170.5
0.0624	56.22	170.5
0.0625	56.21	170.5
0.0626	56.21	170.5
0.0627	56.2	170.5
0.0628	56.21	170.4
0.0629	56.2	170.4
0.063	56.2	170.4
0.0631	56.2	170.4
0.0632	56.19	170.4
0.0633	56.19	170.4
0.0634	56.19	170.4
0.0635	56.19	170.4
0.0636	56.19	170.4
0.0637	56.18	170.4
0.0638	56.18	170.4
0.0639	56.18	170.4
0.064	56.18	170.4
0.0641	56.17	170.4
0.0642	56.17	170.4
0.0643	56.17	170.4
0.0644	56.16	170.4
0.0645	56.16	170.4
0.0646	56.16	170.4
0.0647	56.16	170.4
0.0648	56.15	170.4
0.0649	56.15	170.4
0.065	56.15	170.4
0.0651	56.15	170.4
0.0652	56.14	170.4
0.0653	56.14	170.4
0.0654	56.14	170.4
0.0655	56.14	170.4
0.0656	56.13	170.4
0.0657	56.13	170.4
0.0658	56.13	170.4
0.0659	56.13	170.3
0.066	56.12	170.3
0.0661	56.12	170.3
0.0662	56.12	170.3
0.0663	56.12	170.3
0.0664	56.11	170.3
0.0665	56.11	170.3
0.0666	56.11	170.3
0.0667	56.11	170.3
0.0668	56.11	170.3
0.0669	56.1	170.3
0.067	56.1	170.3
0.0671	56.1	170.3
0.0672	56.09	170.3
0.0673	56.09	170.3
0.0674	56.09	170.3
0.0675	56.09	170.3
0.0676	56.09	170.3
0.0677	56.08	170.3
0.0678	56.08	170.3
0.0679	56.08	170.3
0.068	56.07	170.3
0.0681	56.07	170.3
0.0682	56.07	170.3
0.0683	56.07	170.3
0.0684	56.07	170.3
0.0685	56.07	170.3
0.0686	56.06	170.3
0.0687	56.06	170.2
0.0688	56.06	170.2
0.0689	56.06	170.2
0.069	56.05	170.2
0.0691	56.05	170.2
0.0692	56.05	170.2
0.0693	56.05	170.2
0.0694	56.04	170.2
0.0695	56.04	170.2
0.0696	56.04	170.2
0.0697	56.04	170.2
0.0698	56.04	170.2
0.0699	56.03	170.2
0.07	56.03	170.2
0.0701	56.03	170.2
0.0702	56.03	170.2
0.0703	56.02	170.2
0.0704	56.02	170.2
0.0705	56.02	170.2
0.0706	56.01	170.2
0.0707	56.02	170.2
0.0708	56.01	170.2
0.0709	56.01	170.2
0.071	56.01	170.2
0.0711	56	170.2
0.0712	56	170.2
0.0713	56	170.2
0.0714	56	170.2
0.0715	56	170.2
0.0716	55.99	170.2
0.0717	55.99	170.2
0.0718	55.99	170.1
0.0719	55.98	170.1
0.072	55.98	170.1
0.0721	55.98	170.1
0.0722	55.98	170.1
0.0723	55.98	170.1
0.0724	55.98	170.1
0.0725	55.98	170.1
0.0726	55.98	170.1
0.0727	55.97	170.1
0.0728	55.97	170.1
0.0729	55.97	170.1
0.073	55.96	170.1
0.0731	55.96	170.1
0.0732	55.96	170.1
0.0733	55.97	170.1
0.0734	55.96	170.1
0.0735	55.96	170.1
0.0736	55.96	170.1
0.0737	55.96	170.1
0.0738	55.95	170.1
0.0739	55.95	170.1
0.074	55.95	170.1
0.0741	55.95	170.1
0.0742	55.95	170.1
0.0743	55.94	170.1
0.0744	55.94	170.1
0.0745	55.94	170.1
0.0746	55.93	170.1
0.0747	55.94	170.1
0.0748	55.93	170.1
0.0749	55.93	170
0.075	55.93	170
0.0751	55.92	170
0.0752	55.92	170
0.0753	55.92	170
0.0754	55.92	170
0.0755	55.92	170
0.0756	55.92	170
0.0757	55.92	170
0.0758	55.91	170
0.0759	55.91	170
0.076	55.91	170
0.0761	55.91	170
0.0762	55.91	170
0.0763	55.9	170
0.0764	55.9	170
0.0765	55.91	170
0.0766	55.9	170
0.0767	55.9	170
0.0768	55.9	170
0.0769	55.9	170
0.077	55.9	170
0.0771	55.89	170
0.0772	55.89	170
0.0773	55.89	170
0.0774	55.89	170
0.0775	55.89	170
0.0776	55.88	170
0.0777	55.88	170
0.0778	55.88	170
0.0779	55.88	169.9
0.078	55.88	169.9
0.0781	55.88	169.9
0.0782	55.87	169.9
0.0783	55.88	169.9
0.0784	55.87	169.9
0.0785	55.87	169.9
0.0786	55.87	169.9
0.0787	55.87	169.9
0.0788	55.86	169.9
0.0789	55.86	169.9
0.079	55.86	169.9
0.0791	55.86	169.9
0.0792	55.86	169.9
0.0793	55.86	169.9
0.0794	55.86	169.9
0.0795	55.85	169.9
0.0796	55.85	169.9
0.0797	55.85	169.9
0.0798	55.85	169.9
0.0799	55.85	169.9
0.08	55.84	169.9
0.0801	55.84	169.9
0.0802	55.84	169.9
0.0803	55.84	169.9
0.0804	55.84	169.9
0.0805	55.84	169.9
0.0806	55.84	169.9
0.0807	55.84	169.9
0.0808	55.83	169.9
0.0809	55.83	169.9
0.081	55.83	169.8
0.0811	55.83	169.8
0.0812	55.83	169.8
0.0813	55.83	169.8
0.0814	55.83	169.8
0.0815	55.83	169.8
0.0816	55.82	169.8
0.0817	55.82	169.8
0.0818	55.82	169.8
0.0819	55.82	169.8
0.082	55.81	169.8
0.0821	55.82	169.8
0.0822	55.82	169.8
0.0823	55.81	169.8
0.0824	55.81	169.8
0.0825	55.81	169.8
0.0826	55.81	169.8
0.0827	55.8	169.8
0.0828	55.8	169.8
0.0829	55.8	169.8
0.083	55.8	169.8
0.0831	55.8	169.8
0.0832	55.8	169.8
0.0833	55.8	169.8
0.0834	55.79	169.8
0.0835	55.79	169.8
0.0836	55.79	169.8
0.0837	55.79	169.8
0.0838	55.79	169.8
0.0839	55.79	169.8
0.084	55.79	169.7
0.0841	55.79	169.7
0.0842	55.79	169.7
0.0843	55.78	169.7
0.0844	55.78	169.7
0.0845	55.78	169.7
0.0846	55.78	169.7
0.0847	55.78	169.7
0.0848	55.77	169.7
0.0849	55.78	169.7
0.085	55.77	169.7
0.0851	55.77	169.7
0.0852	55.77	169.7
0.0853	55.77	169.7
0.0854	55.77	169.7
0.0855	55.77	169.7
0.0856	55.77	169.7
0.0857	55.77	169.7
0.0858	55.77	169.7
0.0859	55.77	169.7
0.086	55.76	169.7
0.0861	55.76	169.7
0.0862	55.76	169.7
0.0863	55.76	169.7
0.0864	55.76	169.7
0.0865	55.76	169.7
0.0866	55.76	169.7
0.0867	55.76	169.7
0.0868	55.76	169.7
0.0869	55.76	169.7
0.087	55.75	169.7
0.0871	55.75	169.7
0.0872	55.75	169.6
0.0873	55.75	169.6
0.0874	55.75	169.6
0.0875	55.75	169.6
0.0876	55.75	169.6
0.0877	55.75	169.6
0.0878	55.75	169.6
0.0879	55.75	169.6
0.088	55.75	169.6
0.0881	55.74	169.6
0.0882	55.75	169.6
0.0883	55.75	169.6
0.0884	55.74	169.6
0.0885	55.75	169.6
0.0886	55.74	169.6
0.0887	55.74	169.6
0.0888	55.74	169.6
0.0889	55.74	169.6
0.089	55.74	169.6
0.0891	55.74	169.6
0.0892	55.74	169.6
0.0893	55.73	169.6
0.0894	55.73	169.6
0.0895	55.73	169.6
0.0896	55.73	169.6
0.0897	55.73	169.6
0.0898	55.73	169.6
0.0899	55.73	169.6
0.09	55.73	169.6
0.0901	55.73	169.5
0.0902	55.73	169.5
0.0903	55.73	169.5
0.0904	55.73	169.5
0.0905	55.72	169.5
0.0906	55.72	169.5
0.0907	55.72	169.5
0.0908	55.72	169.5
0.0909	55.72	169.5
0.091	55.72	169.5
0.0911	55.72	169.5
0.0912	55.72	169.5
0.0913	55.72	169.5
0.0914	55.72	169.5
0.0915	55.71	169.5
0.0916	55.72	169.5
0.0917	55.71	169.5
0.0918	55.71	169.5
0.0919	55.71	169.5
0.092	55.71	169.5
0.0921	55.7	169.5
0.0922	55.7	169.5
0.0923	55.7	169.5
0.0924	55.7	169.5
0.0925	55.7	169.5
0.0926	55.7	169.5
0.0927	55.7	169.5
0.0928	55.7	169.5
0.0929	55.7	169.5
0.093	55.7	169.4
0.0931	55.7	169.4
0.0932	55.7	169.4
0.0933	55.7	169.4
0.0934	55.7	169.4
0.0935	55.69	169.4
0.0936	55.69	169.4
0.0937	55.69	169.4
0.0938	55.69	169.4
0.0939	55.69	169.4
0.094	55.69	169.4
0.0941	55.69	169.4
0.0942	55.69	169.4
0.0943	55.69	169.4
0.0944	55.69	169.4
0.0945	55.69	169.4
0.0946	55.69	169.4
0.0947	55.69	169.4
0.0948	55.69	169.4
0.0949	55.69	169.4
0.095	55.69	169.4
0.0951	55.69	169.4
0.0952	55.68	169.4
0.0953	55.68	169.4
0.0954	55.68	169.4
0.0955	55.68	169.4
0.0956	55.68	169.4
0.0957	55.68	169.4
0.0958	55.68	169.4
0.0959	55.68	169.4
0.096	55.68	169.3
0.0961	55.68	169.3
0.0962	55.68	169.3
0.0963	55.67	169.3
0.0964	55.67	169.3
0.0965	55.67	169.3
0.0966	55.67	169.3
0.0967	55.67	169.3
0.0968	55.67	169.3
0.0969	55.67	169.3
0.097	55.67	169.3
0.0971	55.67	169.3
0.0972	55.67	169.3
0.0973	55.67	169.3
0.0974	55.67	169.3
0.0975	55.66	169.3
0.0976	55.66	169.3
0.0977	55.67	169.3
0.0978	55.66	169.3
0.0979	55.66	169.3
0.098	55.66	169.3
0.0981	55.66	169.3
0.0982	55.66	169.3
0.0983	55.66	169.3
0.0984	55.66	169.3
0.0985	55.66	169.3
0.0986	55.66	169.3
0.0987	55.65	169.3
0.0988	55.65	169.3
0.0989	55.65	169.3
0.099	55.66	169.2
0.0991	55.65	169.2
0.0992	55.65	169.2
0.0993	55.65	169.2
0.0994	55.65	169.2
0.0995	55.65	169.2
0.0996	55.65	169.2
0.0997	55.65	169.2
0.0998	55.65	169.2
0.0999	55.65	169.2
0.1	55.65	169.2
0.1001	55.65	169.2
0.1002	55.64	169.2
0.1003	55.65	169.2
0.1004	55.64	169.2
0.1005	55.64	169.2
0.1006	55.65	169.2
0.1007	55.64	169.2
0.1008	55.64	169.2
0.1009	55.64	169.2
0.101	55.64	169.2
0.1011	55.64	169.2
0.1012	55.64	169.2
0.1013	55.64	169.2
0.1014	55.63	169.2
0.1015	55.64	169.2
0.1016	55.64	169.2
0.1017	55.64	169.2
0.1018	55.64	169.2
0.1019	55.64	169.2
0.102	55.63	169.2
0.1021	55.64	169.1
0.1022	55.64	169.1
0.1023	55.63	169.1
0.1024	55.63	169.1
0.1025	55.63	169.1
0.1026	55.63	169.1
0.1027	55.63	169.1
0.1028	55.63	169.1
0.1029	55.63	169.1
0.103	55.63	169.1
0.1031	55.63	169.1
0.1032	55.63	169.1
0.1033	55.63	169.1
0.1034	55.63	169.1
0.1035	55.63	169.1
0.1036	55.62	169.1
0.1037	55.62	169.1
0.1038	55.62	169.1
0.1039	55.62	169.1
0.104	55.62	169.1
0.1041	55.62	169.1
0.1042	55.62	169.1
0.1043	55.62	169.1
0.1044	55.62	169.1
0.1045	55.62	169.1
0.1046	55.63	169.1
0.1047	55.62	169.1
0.1048	55.62	169.1
0.1049	55.62	169.1
0.105	55.62	169.1
0.1051	55.62	169.1
0.1052	55.62	169.1
0.1053	55.62	169
0.1054	55.62	169
0.1055	55.62	169
0.1056	55.62	169
0.1057	55.62	169
0.1058	55.62	169
0.1059	55.62	169
0.106	55.62	169
0.1061	55.62	169
0.1062	55.62	169
0.1063	55.62	169
0.1064	55.62	169
0.1065	55.61	169
0.1066	55.62	169
0.1067	55.62	169
0.1068	55.62	169
0.1069	55.61	169
0.107	55.61	169
0.1071	55.62	169
0.1072	55.61	169
0.1073	55.61	169
0.1074	55.61	169
0.1075	55.61	169
0.1076	55.61	169
0.1077	55.62	169
0.1078	55.61	169
0.1079	55.61	169
0.108	55.61	169
0.1081	55.61	169
0.1082	55.61	169
0.1083	55.61	169
0.1084	55.61	169
0.1085	55.61	169
0.1086	55.61	168.9
0.1087	55.61	168.9
0.1088	55.61	168.9
0.1089	55.62	168.9
0.109	55.61	168.9
0.1091	55.61	168.9
0.1092	55.61	168.9
0.1093	55.61	168.9
0.1094	55.61	168.9
0.1095	55.61	168.9
0.1096	55.61	168.9
0.1097	55.61	168.9
0.1098	55.61	168.9
0.1099	55.61	168.9
0.11	55.61	168.9
0.1101	55.61	168.9
0.1102	55.61	168.9
0.1103	55.61	168.9
0.1104	55.6	168.9
0.1105	55.61	168.9
0.1106	55.6	168.9
0.1107	55.6	168.9
0.1108	55.61	168.9
0.1109	55.61	168.9
0.111	55.61	168.9
0.1111	55.61	168.9
0.1112	55.61	168.9
0.1113	55.61	168.9
0.1114	55.6	168.9
0.1115	55.6	168.9
0.1116	55.61	168.9
0.1117	55.6	168.9
0.1118	55.6	168.9
0.1119	55.6	168.9
0.112	55.6	168.9
0.1121	55.6	168.9
0.1122	55.6	168.8
0.1123	55.6	168.8
0.1124	55.6	168.8
0.1125	55.6	168.8
0.1126	55.6	168.8
0.1127	55.6	168.8
0.1128	55.6	168.8
0.1129	55.6	168.8
0.113	55.6	168.8
0.1131	55.6	168.8
0.1132	55.6	168.8
0.1133	55.6	168.8
0.1134	55.6	168.8
0.1135	55.6	168.8
0.1136	55.6	168.8
0.1137	55.6	168.8
0.1138	55.6	168.8
0.1139	55.6	168.8
0.114	55.6	168.8
0.1141	55.59	168.8
0.1142	55.6	168.8
0.1143	55.59	168.8
0.1144	55.59	168.8
0.1145	55.6	168.8
0.1146	55.6	168.8
0.1147	55.59	168.8
0.1148	55.6	168.8
0.1149	55.6	168.8
0.115	55.6	168.8
0.1151	55.6	168.8
0.1152	55.6	168.8
0.1153	55.6	168.8
0.1154	55.6	168.8
0.1155	55.6	168.8
0.1156	55.6	168.8
0.1157	55.6	168.8
0.1158	55.59	168.8
0.1159	55.59	168.7
0.116	55.59	168.7
0.1161	55.59	168.7
0.1162	55.59	168.7
0.1163	55.59	168.7
0.1164	55.59	168.7
0.1165	55.59	168.7
0.1166	55.59	168.7
0.1167	55.6	168.7
0.1168	55.59	168.7
0.1169	55.59	168.7
0.117	55.59	168.7
0.1171	55.6	168.7
0.1172	55.6	168.7
0.1173	55.59	168.7
0.1174	55.6	168.7
0.1175	55.6	168.7
0.1176	55.59	168.7
0.1177	55.6	168.7
0.1178	55.59	168.7
0.1179	55.59	168.7
0.118	55.6	168.7
0.1181	55.59	168.7
0.1182	55.6	168.7
0.1183	55.6	168.7
0.1184	55.6	168.7
0.1185	55.6	168.7
0.1186	55.6	168.7
0.1187	55.6	168.7
0.1188	55.6	168.7
0.1189	55.6	168.7
0.119	55.59	168.7
0.1191	55.59	168.7
0.1192	55.6	168.7
0.1193	55.59	168.7
0.1194	55.59	168.7
0.1195	55.59	168.7
0.1196	55.59	168.7
0.1197	55.6	168.6
0.1198	55.59	168.6
0.1199	55.59	168.6
0.12	55.59	168.6
0.1201	55.59	168.6
0.1202	55.59	168.6
0.1203	55.59	168.6
0.1204	55.59	168.6
0.1205	55.59	168.6
0.1206	55.59	168.6
0.1207	55.59	168.6
0.1208	55.6	168.6
0.1209	55.59	168.6
0.121	55.59	168.6
0.1211	55.59	168.6
0.1212	55.59	168.6
0.1213	55.59	168.6
0.1214	55.59	168.6
0.1215	55.59	168.6
0.1216	55.6	168.6
0.1217	55.59	168.6
0.1218	55.6	168.6
0.1219	55.59	168.6
0.122	55.59	168.6
0.1221	55.59	168.6
0.1222	55.59	168.6
0.1223	55.59	168.6
0.1224	55.59	168.6
0.1225	55.6	168.6
0.1226	55.59	168.6
0.1227	55.6	168.6
0.1228	55.6	168.5
0.1229	55.6	168.5
0.123	55.6	168.5
0.1231	55.59	168.5
0.1232	55.6	168.5
0.1233	55.6	168.5
0.1234	55.6	168.5
0.1235	55.59	168.5
0.1236	55.6	168.5
0.1237	55.59	168.5
0.1238	55.6	168.5
0.1239	55.59	168.5
0.124	55.6	168.5
0.1241	55.59	168.5
0.1242	55.6	168.5
0.1243	55.6	168.5
0.1244	55.6	168.5
0.1245	55.6	168.5
0.1246	55.59	168.5
0.1247	55.6	168.5
0.1248	55.59	168.5
0.1249	55.6	168.5
0.125	55.59	168.5
0.1251	55.59	168.5
0.1252	55.6	168.5
0.1253	55.6	168.5
0.1254	55.59	168.5
0.1255	55.6	168.5
0.1256	55.6	168.5
0.1257	55.59	168.4
0.1258	55.6	168.4
0.1259	55.59	168.4
0.126	55.6	168.4
0.1261	55.6	168.4
0.1262	55.6	168.4
0.1263	55.6	168.4
0.1264	55.6	168.4
0.1265	55.6	168.4
0.1266	55.6	168.4
0.1267	55.6	168.4
0.1268	55.6	168.4
0.1269	55.6	168.4
0.127	55.6	168.4
0.1271	55.6	168.4
0.1272	55.6	168.4
0.1273	55.6	168.4
0.1274	55.6	168.4
0.1275	55.6	168.4
0.1276	55.6	168.4
0.1277	55.6	168.4
0.1278	55.6	168.4
0.1279	55.6	168.4
0.128	55.6	168.4
0.1281	55.6	168.4
0.1282	55.6	168.4
0.1283	55.6	168.4
0.1284	55.6	168.4
0.1285	55.6	168.4
0.1286	55.6	168.3
0.1287	55.6	168.3
0.1288	55.6	168.3
0.1289	55.61	168.3
0.129	55.61	168.3
0.1291	55.6	168.3
0.1292	55.6	168.3
0.1293	55.6	168.3
0.1294	55.6	168.3
0.1295	55.61	168.3
0.1296	55.61	168.3
0.1297	55.6	168.3
0.1298	55.6	168.3
0.1299	55.6	168.3
0.13	55.6	168.3
0.1301	55.6	168.3
0.1302	55.61	168.3
0.1303	55.61	168.3
0.1304	55.61	168.3
0.1305	55.61	168.3
0.1306	55.61	168.3
0.1307	55.61	168.3
0.1308	55.61	168.3
0.1309	55.61	168.3
0.131	55.61	168.3
0.1311	55.61	168.2
0.1312	55.61	168.2
0.1313	55.61	168.2
0.1314	55.61	168.2
0.1315	55.61	168.2
0.1316	55.61	168.2
0.1317	55.61	168.2
0.1318	55.61	168.2
0.1319	55.61	168.2
0.132	55.61	168.2
0.1321	55.61	168.2
0.1322	55.61	168.2
0.1323	55.61	168.2
0.1324	55.61	168.2
0.1325	55.61	168.2
0.1326	55.61	168.2
0.1327	55.61	168.2
0.1328	55.61	168.2
0.1329	55.61	168.2
0.133	55.61	168.2
0.1331	55.61	168.2
0.1332	55.61	168.2
0.1333	55.61	168.2
0.1334	55.61	168.2
0.1335	55.61	168.2
0.1336	55.62	168.2
0.1337	55.61	168.2
0.1338	55.61	168.1
0.1339	55.61	168.1
0.134	55.61	168.1
0.1341	55.61	168.1
0.1342	55.62	168.1
0.1343	55.61	168.1
0.1344	55.62	168.1
0.1345	55.61	168.1
0.1346	55.62	168.1
0.1347	55.61	168.1
0.1348	55.61	168.1
0.1349	55.61	168.1
0.135	55.62	168.1
0.1351	55.61	168.1
0.1352	55.61	168.1
0.1353	55.62	168.1
0.1354	55.62	168.1
0.1355	55.62	168.1
0.1356	55.62	168.1
0.1357	55.62	168.1
0.1358	55.62	168.1
0.1359	55.62	168.1
0.136	55.62	168.1
0.1361	55.62	168.1
0.1362	55.62	168.1
0.1363	55.62	168.1
0.1364	55.62	168.1
0.1365	55.62	168
0.1366	55.62	168
0.1367	55.62	168
0.1368	55.62	168
0.1369	55.62	168
0.137	55.62	168
0.1371	55.62	168
0.1372	55.62	168
0.1373	55.62	168
0.1374	55.63	168
0.1375	55.62	168
0.1376	55.63	168
0.1377	55.62	168
0.1378	55.62	168
0.1379	55.62	168
0.138	55.62	168
0.1381	55.62	168
0.1382	55.62	168
0.1383	55.62	168
0.1384	55.62	168
0.1385	55.62	168
0.1386	55.62	168
0.1387	55.62	168
0.1388	55.62	168
0.1389	55.62	168
0.139	55.62	168
0.1391	55.62	168
0.1392	55.62	168
0.1393	55.62	168
0.1394	55.63	167.9
0.1395	55.63	167.9
0.1396	55.63	167.9
0.1397	55.63	167.9
0.1398	55.63	167.9
0.1399	55.63	167.9
0.14	55.63	167.9
0.1401	55.63	167.9
0.1402	55.63	167.9
0.1403	55.63	167.9
0.1404	55.63	167.9
0.1405	55.63	167.9
0.1406	55.63	167.9
0.1407	55.63	167.9
0.1408	55.63	167.9
0.1409	55.63	167.9
0.141	55.63	167.9
0.1411	55.63	167.9
0.1412	55.63	167.9
0.1413	55.63	167.9
0.1414	55.63	167.9
0.1415	55.63	167.9
0.1416	55.63	167.9
0.1417	55.63	167.9
0.1418	55.63	167.9
0.1419	55.63	167.9
0.142	55.63	167.9
0.1421	55.63	167.9
0.1422	55.63	167.9
0.1423	55.64	167.9
0.1424	55.63	167.9
0.1425	55.63	167.8
0.1426	55.63	167.8
0.1427	55.63	167.8
0.1428	55.63	167.8
0.1429	55.63	167.8
0.143	55.63	167.8
0.1431	55.63	167.8
0.1432	55.63	167.8
0.1433	55.63	167.8
0.1434	55.64	167.8
0.1435	55.63	167.8
0.1436	55.63	167.8
0.1437	55.63	167.8
0.1438	55.63	167.8
0.1439	55.63	167.8
0.144	55.63	167.8
0.1441	55.63	167.8
0.1442	55.63	167.8
0.1443	55.63	167.8
0.1444	55.63	167.8
0.1445	55.64	167.8
0.1446	55.63	167.8
0.1447	55.63	167.8
0.1448	55.63	167.8
0.1449	55.63	167.8
0.145	55.63	167.8
0.1451	55.63	167.8
0.1452	55.63	167.8
0.1453	55.63	167.8
0.1454	55.63	167.8
0.1455	55.63	167.8
0.1456	55.63	167.8
0.1457	55.63	167.7
0.1458	55.64	167.7
0.1459	55.63	167.7
0.146	55.64	167.7
0.1461	55.64	167.7
0.1462	55.64	167.7
0.1463	55.64	167.7
0.1464	55.64	167.7
0.1465	55.64	167.7
0.1466	55.64	167.7
0.1467	55.64	167.7
0.1468	55.64	167.7
0.1469	55.64	167.7
0.147	55.64	167.7
0.1471	55.65	167.7
0.1472	55.64	167.7
0.1473	55.64	167.7
0.1474	55.64	167.7
0.1475	55.64	167.7
0.1476	55.64	167.7
0.1477	55.64	167.7
0.1478	55.64	167.7
0.1479	55.64	167.7
0.148	55.65	167.7
0.1481	55.65	167.7
0.1482	55.65	167.7
0.1483	55.65	167.7
0.1484	55.65	167.7
0.1485	55.65	167.7
0.1486	55.65	167.7
0.1487	55.65	167.7
0.1488	55.65	167.6
0.1489	55.65	167.6
0.149	55.65	167.6
0.1491	55.65	167.6
0.1492	55.65	167.6
0.1493	55.65	167.6
0.1494	55.65	167.6
0.1495	55.65	167.6
0.1496	55.65	167.6
0.1497	55.65	167.6
0.1498	55.65	167.6
0.1499	55.65	167.6
0.15	55.65	167.6
0.1501	55.66	167.6
0.1502	55.65	167.6
0.1503	55.65	167.6
0.1504	55.65	167.6
0.1505	55.66	167.6
0.1506	55.65	167.6
0.1507	55.65	167.6
0.1508	55.65	167.6
0.1509	55.65	167.6
0.151	55.66	167.6
0.1511	55.65	167.6
0.1512	55.66	167.6
0.1513	55.65	167.6
0.1514	55.65	167.6
0.1515	55.65	167.6
0.1516	55.65	167.6
0.1517	55.65	167.6
0.1518	55.66	167.6
0.1519	55.65	167.5
0.152	55.65	167.5
0.1521	55.66	167.5
0.1522	55.66	167.5
0.1523	55.66	167.5
0.1524	55.66	167.5
0.1525	55.66	167.5
0.1526	55.66	167.5
0.1527	55.66	167.5
0.1528	55.65	167.5
0.1529	55.66	167.5
0.153	55.66	167.5
0.1531	55.66	167.5
0.1532	55.66	167.5
0.1533	55.66	167.5
0.1534	55.67	167.5
0.1535	55.67	167.5
0.1536	55.66	167.5
0.1537	55.66	167.5
0.1538	55.66	167.5
0.1539	55.66	167.5
0.154	55.66	167.5
0.1541	55.66	167.5
0.1542	55.67	167.5
0.1543	55.66	167.5
0.1544	55.67	167.5
0.1545	55.67	167.5
0.1546	55.66	167.5
0.1547	55.67	167.5
0.1548	55.67	167.5
0.1549	55.66	167.5
0.155	55.66	167.4
0.1551	55.67	167.4
0.1552	55.66	167.4
0.1553	55.67	167.4
0.1554	55.67	167.4
0.1555	55.67	167.4
0.1556	55.66	167.4
0.1557	55.67	167.4
0.1558	55.67	167.4
0.1559	55.67	167.4
0.156	55.67	167.4
0.1561	55.67	167.4
0.1562	55.66	167.4
0.1563	55.67	167.4
0.1564	55.67	167.4
0.1565	55.67	167.4
0.1566	55.67	167.4
0.1567	55.67	167.4
0.1568	55.68	167.4
0.1569	55.67	167.4
0.157	55.67	167.4
0.1571	55.67	167.4
0.1572	55.68	167.4
0.1573	55.67	167.4
0.1574	55.67	167.4
0.1575	55.68	167.4
0.1576	55.68	167.4
0.1577	55.68	167.4
0.1578	55.68	167.4
0.1579	55.68	167.4
0.158	55.68	167.4
0.1581	55.68	167.4
0.1582	55.68	167.3
0.1583	55.68	167.3
0.1584	55.68	167.3
0.1585	55.68	167.3
0.1586	55.68	167.3
0.1587	55.68	167.3
0.1588	55.68	167.3
0.1589	55.68	167.3
0.159	55.68	167.3
0.1591	55.68	167.3
0.1592	55.68	167.3
0.1593	55.68	167.3
0.1594	55.68	167.3
0.1595	55.68	167.3
0.1596	55.68	167.3
0.1597	55.68	167.3
0.1598	55.68	167.3
0.1599	55.68	167.3
0.16	55.68	167.3
0.1601	55.68	167.3
0.1602	55.68	167.3
0.1603	55.68	167.3
0.1604	55.68	167.3
0.1605	55.68	167.3
0.1606	55.68	167.3
0.1607	55.68	167.3
0.1608	55.69	167.3
0.1609	55.69	167.3
0.161	55.68	167.3
0.1611	55.69	167.3
0.1612	55.68	167.2
0.1613	55.69	167.2
0.1614	55.69	167.2
0.1615	55.69	167.2
0.1616	55.69	167.2
0.1617	55.69	167.2
0.1618	55.69	167.2
0.1619	55.68	167.2
0.162	55.69	167.2
0.1621	55.69	167.2
0.1622	55.69	167.2
0.1623	55.69	167.2
0.1624	55.69	167.2
0.1625	55.69	167.2
0.1626	55.69	167.2
0.1627	55.69	167.2
0.1628	55.69	167.2
0.1629	55.69	167.2
0.163	55.69	167.2
0.1631	55.7	167.2
0.1632	55.7	167.2
0.1633	55.7	167.2
0.1634	55.7	167.2
0.1635	55.7	167.2
0.1636	55.7	167.2
0.1637	55.7	167.2
0.1638	55.71	167.2
0.1639	55.71	167.2
0.164	55.7	167.2
0.1641	55.7	167.1
0.1642	55.7	167.1
0.1643	55.7	167.1
0.1644	55.71	167.1
0.1645	55.71	167.1
0.1646	55.7	167.1
0.1647	55.71	167.1
0.1648	55.71	167.1
0.1649	55.71	167.1
0.165	55.71	167.1
0.1651	55.71	167.1
0.1652	55.71	167.1
0.1653	55.71	167.1
0.1654	55.71	167.1
0.1655	55.72	167.1
0.1656	55.71	167.1
0.1657	55.72	167.1
0.1658	55.71	167.1
0.1659	55.72	167.1
0.166	55.72	167.1
0.1661	55.71	167.1
0.1662	55.71	167.1
0.1663	55.72	167.1
0.1664	55.72	167.1
0.1665	55.72	167.1
0.1666	55.72	167.1
0.1667	55.72	167.1
0.1668	55.72	167.1
0.1669	55.72	167.1
0.167	55.72	167
0.1671	55.72	167
0.1672	55.72	167
0.1673	55.72	167
0.1674	55.72	167
0.1675	55.72	167
0.1676	55.72	167
0.1677	55.73	167
0.1678	55.72	167
0.1679	55.73	167
0.168	55.73	167
0.1681	55.73	167
0.1682	55.73	167
0.1683	55.73	167
0.1684	55.73	167
0.1685	55.73	167
0.1686	55.73	167
0.1687	55.73	167
0.1688	55.73	167
0.1689	55.73	167
0.169	55.73	167
0.1691	55.72	167
0.1692	55.73	167
0.1693	55.73	167
0.1694	55.73	167
0.1695	55.73	167
0.1696	55.73	167
0.1697	55.73	167
0.1698	55.73	167
0.1699	55.73	167
0.17	55.73	167
0.1701	55.73	166.9
0.1702	55.73	166.9
0.1703	55.73	166.9
0.1704	55.73	166.9
0.1705	55.73	166.9
0.1706	55.73	166.9
0.1707	55.73	166.9
0.1708	55.73	166.9
0.1709	55.73	166.9
0.171	55.74	166.9
0.1711	55.74	166.9
0.1712	55.74	166.9
0.1713	55.74	166.9
0.1714	55.74	166.9
0.1715	55.74	166.9
0.1716	55.74	166.9
0.1717	55.74	166.9
0.1718	55.74	166.9
0.1719	55.74	166.9
0.172	55.74	166.9
0.1721	55.74	166.9
0.1722	55.74	166.9
0.1723	55.74	166.9
0.1724	55.74	166.9
0.1725	55.74	166.9
0.1726	55.74	166.9
0.1727	55.74	166.9
0.1728	55.74	166.9
0.1729	55.74	166.9
0.173	55.74	166.9
0.1731	55.74	166.8
0.1732	55.74	166.9
0.1733	55.74	166.8
0.1734	55.74	166.8
0.1735	55.75	166.8
0.1736	55.75	166.8
0.1737	55.75	166.8
0.1738	55.75	166.8
0.1739	55.75	166.8
0.174	55.75	166.8
0.1741	55.75	166.8
0.1742	55.75	166.8
0.1743	55.75	166.8
0.1744	55.74	166.8
0.1745	55.75	166.8
0.1746	55.75	166.8
0.1747	55.74	166.8
0.1748	55.75	166.8
0.1749	55.75	166.8
0.175	55.74	166.8
0.1751	55.75	166.8
0.1752	55.75	166.8
0.1753	55.75	166.8
0.1754	55.75	166.8
0.1755	55.75	166.8
0.1756	55.75	166.8
0.1757	55.75	166.8
0.1758	55.75	166.8
0.1759	55.75	166.8
0.176	55.75	166.8
0.1761	55.75	166.8
0.1762	55.75	166.8
0.1763	55.76	166.8
0.1764	55.75	166.8
0.1765	55.76	166.7
0.1766	55.75	166.7
0.1767	55.75	166.7
0.1768	55.75	166.7
0.1769	55.75	166.7
0.177	55.76	166.7
0.1771	55.76	166.7
0.1772	55.76	166.7
0.1773	55.76	166.7
0.1774	55.76	166.7
0.1775	55.76	166.7
0.1776	55.76	166.7
0.1777	55.76	166.7
0.1778	55.76	166.7
0.1779	55.76	166.7
0.178	55.76	166.7
0.1781	55.76	166.7
0.1782	55.76	166.7
0.1783	55.76	166.7
0.1784	55.76	166.7
0.1785	55.76	166.7
0.1786	55.76	166.7
0.1787	55.76	166.7
0.1788	55.76	166.7
0.1789	55.77	166.7
0.179	55.76	166.7
0.1791	55.76	166.7
0.1792	55.76	166.7
0.1793	55.76	166.7
0.1794	55.76	166.7
0.1795	55.76	166.7
0.1796	55.76	166.7
0.1797	55.77	166.7
0.1798	55.77	166.7
0.1799	55.77	166.7
0.18	55.77	166.6
0.1801	55.77	166.6
0.1802	55.77	166.6
0.1803	55.77	166.6
0.1804	55.77	166.6
0.1805	55.77	166.6
0.1806	55.77	166.6
0.1807	55.77	166.6
0.1808	55.78	166.6
0.1809	55.77	166.6
0.181	55.77	166.6
0.1811	55.77	166.6
0.1812	55.77	166.6
0.1813	55.77	166.6
0.1814	55.77	166.6
0.1815	55.78	166.6
0.1816	55.77	166.6
0.1817	55.78	166.6
0.1818	55.78	166.6
0.1819	55.78	166.6
0.182	55.78	166.6
0.1821	55.78	166.6
0.1822	55.78	166.6
0.1823	55.78	166.6
0.1824	55.78	166.6
0.1825	55.79	166.6
0.1826	55.78	166.6
0.1827	55.78	166.6
0.1828	55.78	166.6
0.1829	55.78	166.6
0.183	55.78	166.6
0.1831	55.79	166.6
0.1832	55.79	166.6
0.1833	55.79	166.6
0.1834	55.79	166.6
0.1835	55.79	166.6
0.1836	55.79	166.5
0.1837	55.79	166.5
0.1838	55.79	166.5
0.1839	55.79	166.5
0.184	55.79	166.5
0.1841	55.79	166.5
0.1842	55.79	166.5
0.1843	55.79	166.5
0.1844	55.79	166.5
0.1845	55.79	166.5
0.1846	55.8	166.5
0.1847	55.79	166.5
0.1848	55.79	166.5
0.1849	55.8	166.5
0.185	55.8	166.5
0.1851	55.8	166.5
0.1852	55.8	166.5
0.1853	55.79	166.5
0.1854	55.8	166.5
0.1855	55.8	166.5
0.1856	55.8	166.5
0.1857	55.8	166.5
0.1858	55.8	166.5
0.1859	55.8	166.5
0.186	55.8	166.5
0.1861	55.8	166.5
0.1862	55.8	166.5
0.1863	55.8	166.5
0.1864	55.8	166.5
0.1865	55.8	166.5
0.1866	55.8	166.5
0.1867	55.81	166.5
0.1868	55.81	166.5
0.1869	55.8	166.5
0.187	55.81	166.5
0.1871	55.81	166.5
0.1872	55.81	166.5
0.1873	55.81	166.5
0.1874	55.81	166.5
0.1875	55.81	166.5
0.1876	55.81	166.4
0.1877	55.81	166.4
0.1878	55.81	166.4
0.1879	55.81	166.4
0.188	55.81	166.4
0.1881	55.81	166.4
0.1882	55.81	166.4
0.1883	55.81	166.4
0.1884	55.81	166.4
0.1885	55.81	166.4
0.1886	55.81	166.4
0.1887	55.81	166.4
0.1888	55.81	166.4
0.1889	55.81	166.4
0.189	55.81	166.4
0.1891	55.82	166.4
0.1892	55.81	166.4
0.1893	55.82	166.4
0.1894	55.82	166.4
0.1895	55.82	166.4
0.1896	55.82	166.4
0.1897	55.82	166.4
0.1898	55.82	166.4
0.1899	55.82	166.4
0.19	55.82	166.4
0.1901	55.83	166.4
0.1902	55.82	166.4
0.1903	55.82	166.4
0.1904	55.82	166.4
0.1905	55.82	166.4
0.1906	55.82	166.4
0.1907	55.83	166.4
0.1908	55.82	166.4
0.1909	55.82	166.4
0.191	55.82	166.4
0.1911	55.82	166.4
0.1912	55.82	166.4
0.1913	55.83	166.4
0.1914	55.83	166.4
0.1915	55.83	166.3
0.1916	55.82	166.3
0.1917	55.82	166.3
0.1918	55.82	166.3
0.1919	55.83	166.3
0.192	55.82	166.3
0.1921	55.83	166.3
0.1922	55.82	166.3
0.1923	55.83	166.3
0.1924	55.83	166.3
0.1925	55.83	166.3
0.1926	55.83	166.3
0.1927	55.83	166.3
0.1928	55.83	166.3
0.1929	55.83	166.3
0.193	55.83	166.3
0.1931	55.83	166.3
0.1932	55.83	166.3
0.1933	55.83	166.3
0.1934	55.83	166.3
0.1935	55.84	166.3
0.1936	55.83	166.3
0.1937	55.84	166.3
0.1938	55.84	166.3
0.1939	55.84	166.3
0.194	55.84	166.3
0.1941	55.84	166.3
0.1942	55.84	166.3
0.1943	55.83	166.3
0.1944	55.84	166.3
0.1945	55.84	166.3
0.1946	55.84	166.3
0.1947	55.84	166.3
0.1948	55.84	166.3
0.1949	55.84	166.3
0.195	55.84	166.3
0.1951	55.84	166.2
0.1952	55.84	166.2
0.1953	55.84	166.2
0.1954	55.84	166.2
0.1955	55.84	166.2
0.1956	55.84	166.2
0.1957	55.84	166.2
0.1958	55.84	166.2
0.1959	55.84	166.2
0.196	55.85	166.2
0.1961	55.85	166.2
0.1962	55.84	166.2
0.1963	55.84	166.2
0.1964	55.84	166.2
0.1965	55.84	166.2
0.1966	55.85	166.2
0.1967	55.85	166.2
0.1968	55.85	166.2
0.1969	55.85	166.2
0.197	55.84	166.2
0.1971	55.85	166.2
0.1972	55.85	166.2
0.1973	55.85	166.2
0.1974	55.85	166.2
0.1975	55.85	166.2
0.1976	55.85	166.2
0.1977	55.85	166.2
0.1978	55.85	166.2
0.1979	55.85	166.2
0.198	55.85	166.2
0.1981	55.85	166.2
0.1982	55.85	166.2
0.1983	55.85	166.1
0.1984	55.85	166.1
0.1985	55.85	166.1
0.1986	55.85	166.1
0.1987	55.85	166.1
0.1988	55.85	166.1
0.1989	55.85	166.1
0.199	55.85	166.1
0.1991	55.85	166.1
0.1992	55.86	166.1
0.1993	55.86	166.1
0.1994	55.86	166.1
0.1995	55.86	166.1
0.1996	55.86	166.1
0.1997	55.86	166.1
0.1998	55.86	166.1
[truncated: 21,425 more rows]

## Sheet: Fig.5(e)
Content(-LogC(NO3-))	Response Time(sec)-GCE/ERGO/AuNPs/PPy	Response Time(sec)-GCE/ERGO/PPy	error-GCE/ERGO/AuNPs/PPy	errror-GCE/ERGO/PPy
1	0.6	6	0.43205	0.8165
2	0.8	9.9	0.24495	0.82865
3	4.1	13.4667	0.77889	0.41096
4	11.3	14.8333	1.06771	0.57927
5	11.7	15.3	0.57155	1.31403

## Sheet: Fig.5(f)
Content(-LogC(NO3-))	Potential(mV)-Day1	Potential(mV)-Day7	Potential(mV)-Day15	Potential(mV)-Day30	Potential(mV)-Day65	Potential(mV)-Average	Potential(mV)-standard deviation
1	321.8	325.4	325.3	334.8	333.1	328.08	4.99416
2	301.5	300.8	311.7	320.5	313.7	309.64	7.52425
3	255.3	260.8	268.9	261.1	262	261.62	4.33654
4	201.8	204.6	219.2	219.4	218.4	212.68	7.79805
5	141.7	147.1	166.8	162.3	164.3	156.44	10.0792

## Sheet: Fig.6
Number	Soil Extract_ISE（ppm）	Soil Percolate_ISE(ppm)	Soil Extract_UV(ppm)	Soil Percolate_UV(ppm)
1	43.2169	311.169	47.067	306
2	67.0055	349.396	65.0056	357.8
3	80.6755	401.219	75.6734	397.3
4	83.6757	382.189	75.3865	385.4
5	48.7847	177.623	45.6581	186.72
6	43.2955	236.861	44.2914	237.2
7	6.89515	27.4375	6.55411	26.98
8	59.4438	371.424	55.272	367.14
9	79.4052	417.603	72.6413	405.78
10	116.076	467.907	119.143	467.8
11	172.401	1472.9	164.72	1577.8
12	245.159	2869.75	229.4	2601.7
13	64.6612	205.813	58.6927	204.2
14	59.3564	206.495	59.8704	205.1
15	57.3808	170.98	51.7536	168.12
16	72.3661	325.384	66.779	323.4
17	77.5824	379.332	76.2907	377.8
18	48.5871	182.889	49.9571	181.71
19	51.2015	181.028	48.6109	182.09
20	50.241	191.829	47.6252	192.11

## Sheet: Table.1
Table 1. The soil information
No.	Factors		Mass Moisture（%）	Nitrate nitrogen (mg/L)	Total	Available	Available	Organic Matter (g/Kg)
					-N	-P	-K
					(g/Kg)	(mg/L)	(mg/L)
1	Depth /cm	10	19.91	61.87	6.12	5.14	12.51	10.62
2		20	20.32	68.47	6.87	5.68	11.21	10.59
3		40	21.42	75.67	7.96	4.78	16.53	10.77
4		50	21.05	70.98	7.41	4.28	15.14	10.14
5		80	19.82	47.88	4.94	5.77	13.41	10.67
6		90	20.11	52.31	6.11	6.41	15.77	10.48
7	Content / u.f.*	0	19.17	6.55	0.9	4.43	15.01	10.65-
8		0.5	20.54	59.44	7.12	3.42	16.11	10.47
9		1	21.22	79.41	8.14	3.87	16.78	10.99
10		2	19.98	116.08	13.17	3.1	15.32	11.25
11		4	20.14	172.4	16.98	3.98	16.87	10.57
12		8	20.54	245.16	24.13	3.52	15.64	10.42
13	Texture / mm	< 0.9	21.21	51.75	5.13-5.94	7.12	16.21	10.55
14		0.9 ~2.5	20.41	55.47	5.19	8.79	16.22	10.55
15		> 2.5	19.87	54.31	4.99	10.72	16.21	10.51
16	Moisture / g/g	0.1	11.23	72.44	7.95	8.74	16.15	16.74
17		0.15	15.11	77.64	7.69	8.74	16.12	16.77
18		0.2	20.54	49.59	4.84	17.78	16.41	16.14
19		0.25	24.67	51.2	5.23	9.14	16.74	16.62
20		0.3	30.87	50.24	5.12	11.24	16.59	16.48
*u.f. Represented for the unit factor. Soil moisture was controlled around the value of 20%. Standard NaNO3 solution used to achieve the soil water content, where +1 u.f. was applying 0.125g NaNO3 into "250mL DDW+1000g pre-dried soil". The other scale was correspondingly adjusted. 0 u.f. group used DDW without NaNO3.

## Sheet: Table.2
Table 2. The recovery rate of GCE/AuNPs/PPy(NO3-) ISE
Sample info.	Detected (mg/L)	Added (mg)	Found (mg/L)	Recovery (%)
No.7-extract	6,26±0.04	0.5	21.68±0.39	107.91
No.9-extract	80.68±2.23	5	176.49±1.02	95.62
No.11-extract	172.84±3.46	5	305.01±1.16	105.73
No. 7-percolate	25.59±0.16	2	82.52±2.25	99.61
No. 5-percolate	183.72±1.92	5	288.32±4.02	104.6
No. 2-percolate	349.26±4.28	5	471±4.55	97.39
